# Supplementary material for: Systematic analysis of YFP traps reveals common mRNA/protein discordance in neural tissues
Source: J Cell Biol. 2023 May 5;222(6):e202205129. doi: 10.1083/jcb.202205129 (PMC10165541; doi:10.1083/jcb.202205129)
Supplement: Table S1 — lists GOSlim coverage of the surveyed 200 genes. [file JCB_202205129_TableS1.xlsx]

## Sheet: GO_slims_screen_list
								Gene stable ID	Transcript stable ID	GOSlim GOA Accession(s)	GOSlim GOA Description		screen_GOSlim_GOAs	Dmel_GOSlims_Biomart	Coverage		Dmel_GOSlims_website
								FBgn0000017	FBtr0330132	GO:0003674	molecular_function		GO:0003674	GO:0003674	0.899281		GO:0000226
								FBgn0000017	FBtr0330132	GO:0016301	kinase activity		GO:0016301	GO:0016301			GO:0000278
								FBgn0000017	FBtr0330132	GO:0008150	biological_process		GO:0008150	GO:0008150			GO:0000902
								FBgn0000017	FBtr0330132	GO:0006464	cellular protein modification process		GO:0006464	GO:0006464			GO:0002181
								FBgn0000017	FBtr0330132	GO:0043167	ion binding		GO:0043167	GO:0043167			GO:0002520
								FBgn0000017	FBtr0330134	GO:0003674	molecular_function		GO:0048856	GO:0005575			GO:0005975
								FBgn0000017	FBtr0330134	GO:0016301	kinase activity		GO:0030154	GO:0032991			GO:0006066
								FBgn0000017	FBtr0330134	GO:0008150	biological_process		GO:0000902	GO:0007267			GO:0006091
								FBgn0000017	FBtr0330134	GO:0006464	cellular protein modification process		GO:0040011	GO:0048856			GO:0006260
								FBgn0000017	FBtr0330134	GO:0043167	ion binding		GO:0050877	GO:0030154			GO:0006281
								FBgn0000017	FBtr0330133	GO:0003674	molecular_function		GO:0005575	GO:0040011			GO:0006308
								FBgn0000017	FBtr0330133	GO:0016301	kinase activity		GO:0005622	GO:0000902			GO:0006310
								FBgn0000017	FBtr0330133	GO:0008150	biological_process		GO:0005737	GO:0050877			GO:0006351
								FBgn0000017	FBtr0330133	GO:0006464	cellular protein modification process		GO:0005829	GO:0007165			GO:0006399
								FBgn0000017	FBtr0330133	GO:0043167	ion binding		GO:0009790	GO:0005886			GO:0006401
								FBgn0000017	FBtr0345369	GO:0003674	molecular_function		GO:0048646	GO:0019899			GO:0006403
								FBgn0000017	FBtr0345369	GO:0016301	kinase activity		GO:0007267	GO:0022607			GO:0006457
								FBgn0000017	FBtr0345369	GO:0008150	biological_process		GO:0022607	GO:0034330			GO:0006497
								FBgn0000017	FBtr0345369	GO:0006464	cellular protein modification process		GO:0040007	GO:0009058			GO:0006520
								FBgn0000017	FBtr0345369	GO:0043167	ion binding		GO:0034330	GO:0034641			GO:0006605
								FBgn0000017	FBtr0345369	GO:0048856	anatomical structure development		GO:0006810	GO:0005622			GO:0006629
								FBgn0000017	FBtr0345369	GO:0030154	cell differentiation		GO:0000003	GO:0005634			GO:0006790
								FBgn0000017	FBtr0345369	GO:0000902	cell morphogenesis		GO:0005886	GO:0043226			GO:0006811
								FBgn0000017	FBtr0345369	GO:0040011	locomotion		GO:0048870	GO:0005694			GO:0006839
								FBgn0000017	FBtr0345369	GO:0050877	nervous system process		GO:0007010	GO:0000228			GO:0006869
								FBgn0000017	FBtr0345369	GO:0005575	cellular_component		GO:0015031	GO:0005654			GO:0006913
								FBgn0000017	FBtr0345369	GO:0005622	intracellular anatomical structure		GO:0006913	GO:0051276			GO:0006914
								FBgn0000017	FBtr0345369	GO:0005737	cytoplasm		GO:0009058	GO:0005737			GO:0006950
								FBgn0000017	FBtr0345369	GO:0005829	cytosol		GO:0044281	GO:0016765			GO:0006955
								FBgn0000017	FBtr0345369	GO:0009790	embryo development		GO:0034641	GO:0006790			GO:0006997
								FBgn0000017	FBtr0345369	GO:0048646	anatomical structure formation involved in morphogenesis		GO:0016874	GO:0016791			GO:0007005
								FBgn0000017	FBtr0345369	GO:0007267	cell-cell signaling		GO:0005634	GO:0005739			GO:0007155
								FBgn0000017	FBtr0345369	GO:0022607	cellular component assembly		GO:0043226	GO:0008233			GO:0007166
								FBgn0000017	FBtr0345369	GO:0040007	growth		GO:0003677	GO:0007005			GO:0007186
								FBgn0000017	FBtr0345369	GO:0034330	cell junction organization		GO:0003700	GO:0051604			GO:0007369
								FBgn0000017	FBtr0345369	GO:0006810	transport		GO:0007568	GO:0008283			GO:0007389
								FBgn0000017	FBtr0345369	GO:0000003	reproduction		GO:0007165	GO:0030674			GO:0007399
								FBgn0000017	FBtr0345369	GO:0005886	plasma membrane		GO:0005654	GO:0007049			GO:0007600
								FBgn0000017	FBtr0345369	GO:0048870	cell motility		GO:0016192	GO:0000278			GO:0007623
								FBgn0000017	FBtr0345369	GO:0007010	cytoskeleton organization		GO:0007155	GO:0009056			GO:0007626
								FBgn0000017	FBtr0345369	GO:0015031	protein transport		GO:0008134	GO:0006810			GO:0008219
								FBgn0000017	FBtr0345369	GO:0006913	nucleocytoplasmic transport		GO:0019899	GO:0000003			GO:0008283
								FBgn0000017	FBtr0330131	GO:0003674	molecular_function		GO:0042592	GO:0006412			GO:0009100
								FBgn0000017	FBtr0330131	GO:0016301	kinase activity		GO:0031410	GO:0005840			GO:0009306
								FBgn0000017	FBtr0330131	GO:0008150	biological_process		GO:0032991	GO:0005829			GO:0009605
								FBgn0000017	FBtr0330131	GO:0006464	cellular protein modification process		GO:0008219	GO:0005730			GO:0010256
								FBgn0000017	FBtr0330131	GO:0043167	ion binding		GO:0005856	GO:0065003			GO:0010586
								FBgn0000017	FBtr0112790	GO:0003674	molecular_function		GO:0005794	GO:0022618			GO:0016049
								FBgn0000017	FBtr0112790	GO:0016301	kinase activity		GO:0030674	GO:0042254			GO:0016071
								FBgn0000017	FBtr0112790	GO:0008150	biological_process		GO:0021700	GO:0005198			GO:0016072
								FBgn0000017	FBtr0112790	GO:0006464	cellular protein modification process		GO:0008092	GO:0003735			GO:0016073
								FBgn0000017	FBtr0112790	GO:0043167	ion binding		GO:0005815	GO:0003723			GO:0016074
								FBgn0000017	FBtr0330135	GO:0003674	molecular_function		GO:0051276	GO:0016887			GO:0016192
								FBgn0000017	FBtr0330135	GO:0016301	kinase activity		GO:0007049	GO:0004386			GO:0016458
								FBgn0000017	FBtr0330135	GO:0008150	biological_process		GO:0030234	GO:0022857			GO:0019098
								FBgn0000017	FBtr0330135	GO:0006464	cellular protein modification process		GO:0055085	GO:0055085			GO:0030036
								FBgn0000017	FBtr0330135	GO:0043167	ion binding		GO:0005739	GO:0008092			GO:0030154
								FBgn0000017	FBtr0075357	GO:0003674	molecular_function		GO:0002376	GO:0005856			GO:0030163
								FBgn0000017	FBtr0075357	GO:0016301	kinase activity		GO:0008283	GO:0007010			GO:0030705
								FBgn0000017	FBtr0075357	GO:0008150	biological_process		GO:0005777	GO:0007059			GO:0032543
								FBgn0000017	FBtr0075357	GO:0006464	cellular protein modification process		GO:0006950	GO:0140014			GO:0034587
								FBgn0000017	FBtr0075357	GO:0043167	ion binding		GO:0009056	GO:0021700			GO:0034613
								FBgn0000017	FBtr0075357	GO:0048856	anatomical structure development		GO:0016491	GO:0051301			GO:0035556
								FBgn0000017	FBtr0075357	GO:0030154	cell differentiation		GO:0003723	GO:0005815			GO:0042221
								FBgn0000017	FBtr0075357	GO:0000902	cell morphogenesis		GO:0003729	GO:0009790			GO:0042254
								FBgn0000017	FBtr0075357	GO:0040011	locomotion		GO:0006412	GO:0002376			GO:0042303
								FBgn0000017	FBtr0075357	GO:0050877	nervous system process		GO:0007059	GO:0005615			GO:0042335
								FBgn0000017	FBtr0075357	GO:0005575	cellular_component		GO:0065003	GO:0005576			GO:0044782
								FBgn0000017	FBtr0075357	GO:0005622	intracellular anatomical structure		GO:0005783	GO:0006950			GO:0045454
								FBgn0000017	FBtr0075357	GO:0005737	cytoplasm		GO:0005768	GO:0042592			GO:0048870
								FBgn0000017	FBtr0075357	GO:0005829	cytosol		GO:0005635	GO:0015031			GO:0048878
								FBgn0000017	FBtr0075357	GO:0009790	embryo development		GO:0016791	GO:0005929			GO:0050808
								FBgn0000017	FBtr0075357	GO:0048646	anatomical structure formation involved in morphogenesis		GO:0051301	GO:0016829			GO:0050890
								FBgn0000017	FBtr0075357	GO:0007267	cell-cell signaling		GO:0003013	GO:0044281			GO:0051276
								FBgn0000017	FBtr0075357	GO:0022607	cellular component assembly		GO:0006520	GO:0006520			GO:0051301
								FBgn0000017	FBtr0075357	GO:0040007	growth		GO:0006397	GO:0003677			GO:0051321
								FBgn0000017	FBtr0075357	GO:0034330	cell junction organization		GO:0005694	GO:0006259			GO:0051604
								FBgn0000017	FBtr0075357	GO:0006810	transport		GO:0000278	GO:0048646			GO:0055086
								FBgn0000017	FBtr0075357	GO:0000003	reproduction		GO:0061024	GO:0003700			GO:0060429
								FBgn0000017	FBtr0075357	GO:0005886	plasma membrane		GO:0022857	GO:0008134			GO:0060541
								FBgn0000017	FBtr0075357	GO:0048870	cell motility		GO:0016887	GO:0016491			GO:0061024
								FBgn0000017	FBtr0075357	GO:0007010	cytoskeleton organization		GO:0008289	GO:0016192			GO:0061061
								FBgn0000017	FBtr0075357	GO:0015031	protein transport		GO:0034655	GO:0031410			GO:0070647
								FBgn0000017	FBtr0075357	GO:0006913	nucleocytoplasmic transport		GO:0004386	GO:0005794			GO:0071806
								FBgn0000017	FBtr0330136	GO:0003674	molecular_function		GO:0005730	GO:0006629			GO:0005615
								FBgn0000017	FBtr0330136	GO:0016301	kinase activity		GO:0140014	GO:0005635			GO:0005634
								FBgn0000017	FBtr0330136	GO:0008150	biological_process		GO:0005576	GO:0008168			GO:0005694
								FBgn0000017	FBtr0330136	GO:0006464	cellular protein modification process		GO:0006259	GO:0031012			GO:0005730
								FBgn0000017	FBtr0330136	GO:0043167	ion binding		GO:0006457	GO:0005773			GO:0005739
								FBgn0000017	FBtr0330130	GO:0003674	molecular_function		GO:0051082	GO:0006914			GO:0005768
								FBgn0000017	FBtr0330130	GO:0016301	kinase activity		GO:0007009	GO:0005764			GO:0005773
								FBgn0000017	FBtr0330130	GO:0008150	biological_process		GO:0006914	GO:0003924			GO:0005777
								FBgn0000017	FBtr0330130	GO:0006464	cellular protein modification process		GO:0031012	GO:0006605			GO:0005783
								FBgn0000017	FBtr0330130	GO:0043167	ion binding		GO:0005975	GO:0004518			GO:0005794
								FBgn0000017	FBtr0330132	GO:0003674	molecular_function		GO:0006091	GO:0008219			GO:0005829
								FBgn0000017	FBtr0330132	GO:0016301	kinase activity		GO:0005773	GO:0034655			GO:0005856
								FBgn0000017	FBtr0330132	GO:0008150	biological_process		GO:0005764	GO:0005975			GO:0005886
								FBgn0000017	FBtr0330132	GO:0006464	cellular protein modification process		GO:0004518	GO:0006091			GO:0005929
								FBgn0000017	FBtr0330132	GO:0043167	ion binding		GO:0032196	GO:0030234			GO:0030054
								FBgn0000017	FBtr0330134	GO:0003674	molecular_function		GO:0016853	GO:0005768			GO:0030135
								FBgn0000017	FBtr0330134	GO:0016301	kinase activity		GO:0005198	GO:0040007			GO:0030312
								FBgn0000017	FBtr0330134	GO:0008150	biological_process		GO:0005615	GO:0003013			GO:0031012
								FBgn0000017	FBtr0330134	GO:0006464	cellular protein modification process		GO:0030198	GO:0016874			GO:0045202
								FBgn0000017	FBtr0330134	GO:0043167	ion binding		GO:0003924	GO:0007568			GO:0099503
								FBgn0000017	FBtr0330133	GO:0003674	molecular_function		GO:0044403	GO:0007155			GO:0003677
								FBgn0000017	FBtr0330133	GO:0016301	kinase activity		GO:0042393	GO:0043473			GO:0003682
								FBgn0000017	FBtr0330133	GO:0008150	biological_process		GO:0008135	GO:0016810			GO:0003700
								FBgn0000017	FBtr0330133	GO:0006464	cellular protein modification process		GO:0043473	GO:0006399			GO:0003712
								FBgn0000017	FBtr0330133	GO:0043167	ion binding		GO:0022618	GO:0042393			GO:0003723
								FBgn0000017	FBtr0345369	GO:0003674	molecular_function		GO:0006399	GO:0032182			GO:0003735
								FBgn0000017	FBtr0345369	GO:0016301	kinase activity		GO:0006629	GO:0019843			GO:0003924
								FBgn0000017	FBtr0345369	GO:0008150	biological_process		GO:0030705	GO:0048870			GO:0004518
								FBgn0000017	FBtr0345369	GO:0006464	cellular protein modification process		GO:0008233	GO:0061024			GO:0005085
								FBgn0000017	FBtr0345369	GO:0043167	ion binding		GO:0016746	GO:0030705			GO:0005200
								FBgn0000017	FBtr0345369	GO:0048856	anatomical structure development		GO:0042254	GO:0019748			GO:0005201
								FBgn0000017	FBtr0345369	GO:0030154	cell differentiation		GO:0003735	GO:0008289			GO:0008061
								FBgn0000017	FBtr0345369	GO:0000902	cell morphogenesis		GO:0005840	GO:0016798			GO:0008092
								FBgn0000017	FBtr0345369	GO:0040011	locomotion		GO:0005811	GO:0016853			GO:0008134
								FBgn0000017	FBtr0345369	GO:0050877	nervous system process		GO:0007005	GO:0006457			GO:0008168
								FBgn0000017	FBtr0345369	GO:0005575	cellular_component		GO:0019843	GO:0005783			GO:0008233
								FBgn0000017	FBtr0345369	GO:0005622	intracellular anatomical structure		GO:0032182	GO:0006397			GO:0008289
								FBgn0000017	FBtr0345369	GO:0005737	cytoplasm		GO:0016810	GO:0044403			GO:0016298
								FBgn0000017	FBtr0345369	GO:0005829	cytosol		GO:0000228	GO:0003729			GO:0016301
								FBgn0000017	FBtr0345369	GO:0009790	embryo development		GO:0019748	GO:0051082			GO:0016491
								FBgn0000017	FBtr0345369	GO:0048646	anatomical structure formation involved in morphogenesis		GO:0005929	GO:0016779			GO:0016746
								FBgn0000017	FBtr0345369	GO:0007267	cell-cell signaling			GO:0005777			GO:0016757
								FBgn0000017	FBtr0345369	GO:0022607	cellular component assembly			GO:0016746			GO:0016765
								FBgn0000017	FBtr0345369	GO:0040007	growth			GO:0007034			GO:0016773
								FBgn0000017	FBtr0345369	GO:0034330	cell junction organization			GO:0016757			GO:0016779
								FBgn0000017	FBtr0345369	GO:0006810	transport			GO:0008135			GO:0016791
								FBgn0000017	FBtr0345369	GO:0000003	reproduction			GO:0030198			GO:0016798
								FBgn0000017	FBtr0345369	GO:0005886	plasma membrane			GO:0006913			GO:0016810
								FBgn0000017	FBtr0345369	GO:0048870	cell motility			GO:0032196			GO:0016829
								FBgn0000017	FBtr0345369	GO:0007010	cytoskeleton organization			GO:0030312			GO:0016853
								FBgn0000017	FBtr0345369	GO:0015031	protein transport			GO:0007009			GO:0016874
								FBgn0000017	FBtr0345369	GO:0006913	nucleocytoplasmic transport			GO:0005811			GO:0016887
								FBgn0000017	FBtr0330131	GO:0003674	molecular_function			GO:0000229			GO:0019787
								FBgn0000017	FBtr0330131	GO:0016301	kinase activity			GO:0071941			GO:0019899
								FBgn0000017	FBtr0330131	GO:0008150	biological_process			GO:0071554			GO:0022857
								FBgn0000017	FBtr0330131	GO:0006464	cellular protein modification process						GO:0030234
								FBgn0000017	FBtr0330131	GO:0043167	ion binding						GO:0030246
								FBgn0000017	FBtr0112790	GO:0003674	molecular_function						GO:0038023
								FBgn0000017	FBtr0112790	GO:0016301	kinase activity						GO:0042302
								FBgn0000017	FBtr0112790	GO:0008150	biological_process						GO:0042393
								FBgn0000017	FBtr0112790	GO:0006464	cellular protein modification process						GO:0045182
								FBgn0000017	FBtr0112790	GO:0043167	ion binding						GO:0046872
								FBgn0000017	FBtr0330135	GO:0003674	molecular_function						GO:0048018
								FBgn0000017	FBtr0330135	GO:0016301	kinase activity						GO:0051082
								FBgn0000017	FBtr0330135	GO:0008150	biological_process						GO:0052689
								FBgn0000017	FBtr0330135	GO:0006464	cellular protein modification process						GO:0060090
								FBgn0000017	FBtr0330135	GO:0043167	ion binding
								FBgn0000017	FBtr0075357	GO:0003674	molecular_function
								FBgn0000017	FBtr0075357	GO:0016301	kinase activity
								FBgn0000017	FBtr0075357	GO:0008150	biological_process
								FBgn0000017	FBtr0075357	GO:0006464	cellular protein modification process
								FBgn0000017	FBtr0075357	GO:0043167	ion binding
								FBgn0000017	FBtr0075357	GO:0048856	anatomical structure development
								FBgn0000017	FBtr0075357	GO:0030154	cell differentiation
								FBgn0000017	FBtr0075357	GO:0000902	cell morphogenesis
								FBgn0000017	FBtr0075357	GO:0040011	locomotion
								FBgn0000017	FBtr0075357	GO:0050877	nervous system process
								FBgn0000017	FBtr0075357	GO:0005575	cellular_component
								FBgn0000017	FBtr0075357	GO:0005622	intracellular anatomical structure
								FBgn0000017	FBtr0075357	GO:0005737	cytoplasm
								FBgn0000017	FBtr0075357	GO:0005829	cytosol
								FBgn0000017	FBtr0075357	GO:0009790	embryo development
								FBgn0000017	FBtr0075357	GO:0048646	anatomical structure formation involved in morphogenesis
								FBgn0000017	FBtr0075357	GO:0007267	cell-cell signaling
								FBgn0000017	FBtr0075357	GO:0022607	cellular component assembly
								FBgn0000017	FBtr0075357	GO:0040007	growth
								FBgn0000017	FBtr0075357	GO:0034330	cell junction organization
								FBgn0000017	FBtr0075357	GO:0006810	transport
								FBgn0000017	FBtr0075357	GO:0000003	reproduction
								FBgn0000017	FBtr0075357	GO:0005886	plasma membrane
								FBgn0000017	FBtr0075357	GO:0048870	cell motility
								FBgn0000017	FBtr0075357	GO:0007010	cytoskeleton organization
								FBgn0000017	FBtr0075357	GO:0015031	protein transport
								FBgn0000017	FBtr0075357	GO:0006913	nucleocytoplasmic transport
								FBgn0000017	FBtr0330136	GO:0003674	molecular_function
								FBgn0000017	FBtr0330136	GO:0016301	kinase activity
								FBgn0000017	FBtr0330136	GO:0008150	biological_process
								FBgn0000017	FBtr0330136	GO:0006464	cellular protein modification process
								FBgn0000017	FBtr0330136	GO:0043167	ion binding
								FBgn0000017	FBtr0330130	GO:0003674	molecular_function
								FBgn0000017	FBtr0330130	GO:0016301	kinase activity
								FBgn0000017	FBtr0330130	GO:0008150	biological_process
								FBgn0000017	FBtr0330130	GO:0006464	cellular protein modification process
								FBgn0000017	FBtr0330130	GO:0043167	ion binding
								FBgn0000017	FBtr0330132	GO:0003674	molecular_function
								FBgn0000017	FBtr0330132	GO:0016301	kinase activity
								FBgn0000017	FBtr0330132	GO:0008150	biological_process
								FBgn0000017	FBtr0330132	GO:0006464	cellular protein modification process
								FBgn0000017	FBtr0330132	GO:0043167	ion binding
								FBgn0000017	FBtr0330134	GO:0003674	molecular_function
								FBgn0000017	FBtr0330134	GO:0016301	kinase activity
								FBgn0000017	FBtr0330134	GO:0008150	biological_process
								FBgn0000017	FBtr0330134	GO:0006464	cellular protein modification process
								FBgn0000017	FBtr0330134	GO:0043167	ion binding
								FBgn0000017	FBtr0330133	GO:0003674	molecular_function
								FBgn0000017	FBtr0330133	GO:0016301	kinase activity
								FBgn0000017	FBtr0330133	GO:0008150	biological_process
								FBgn0000017	FBtr0330133	GO:0006464	cellular protein modification process
								FBgn0000017	FBtr0330133	GO:0043167	ion binding
								FBgn0000017	FBtr0345369	GO:0003674	molecular_function
								FBgn0000017	FBtr0345369	GO:0016301	kinase activity
								FBgn0000017	FBtr0345369	GO:0008150	biological_process
								FBgn0000017	FBtr0345369	GO:0006464	cellular protein modification process
								FBgn0000017	FBtr0345369	GO:0043167	ion binding
								FBgn0000017	FBtr0345369	GO:0048856	anatomical structure development
								FBgn0000017	FBtr0345369	GO:0030154	cell differentiation
								FBgn0000017	FBtr0345369	GO:0000902	cell morphogenesis
								FBgn0000017	FBtr0345369	GO:0040011	locomotion
								FBgn0000017	FBtr0345369	GO:0050877	nervous system process
								FBgn0000017	FBtr0345369	GO:0005575	cellular_component
								FBgn0000017	FBtr0345369	GO:0005622	intracellular anatomical structure
								FBgn0000017	FBtr0345369	GO:0005737	cytoplasm
								FBgn0000017	FBtr0345369	GO:0005829	cytosol
								FBgn0000017	FBtr0345369	GO:0009790	embryo development
								FBgn0000017	FBtr0345369	GO:0048646	anatomical structure formation involved in morphogenesis
								FBgn0000017	FBtr0345369	GO:0007267	cell-cell signaling
								FBgn0000017	FBtr0345369	GO:0022607	cellular component assembly
								FBgn0000017	FBtr0345369	GO:0040007	growth
								FBgn0000017	FBtr0345369	GO:0034330	cell junction organization
								FBgn0000017	FBtr0345369	GO:0006810	transport
								FBgn0000017	FBtr0345369	GO:0000003	reproduction
								FBgn0000017	FBtr0345369	GO:0005886	plasma membrane
								FBgn0000017	FBtr0345369	GO:0048870	cell motility
								FBgn0000017	FBtr0345369	GO:0007010	cytoskeleton organization
								FBgn0000017	FBtr0345369	GO:0015031	protein transport
								FBgn0000017	FBtr0345369	GO:0006913	nucleocytoplasmic transport
								FBgn0000017	FBtr0330131	GO:0003674	molecular_function
								FBgn0000017	FBtr0330131	GO:0016301	kinase activity
								FBgn0000017	FBtr0330131	GO:0008150	biological_process
								FBgn0000017	FBtr0330131	GO:0006464	cellular protein modification process
								FBgn0000017	FBtr0330131	GO:0043167	ion binding
								FBgn0000017	FBtr0112790	GO:0003674	molecular_function
								FBgn0000017	FBtr0112790	GO:0016301	kinase activity
								FBgn0000017	FBtr0112790	GO:0008150	biological_process
								FBgn0000017	FBtr0112790	GO:0006464	cellular protein modification process
								FBgn0000017	FBtr0112790	GO:0043167	ion binding
								FBgn0000017	FBtr0330135	GO:0003674	molecular_function
								FBgn0000017	FBtr0330135	GO:0016301	kinase activity
								FBgn0000017	FBtr0330135	GO:0008150	biological_process
								FBgn0000017	FBtr0330135	GO:0006464	cellular protein modification process
								FBgn0000017	FBtr0330135	GO:0043167	ion binding
								FBgn0000017	FBtr0075357	GO:0003674	molecular_function
								FBgn0000017	FBtr0075357	GO:0016301	kinase activity
								FBgn0000017	FBtr0075357	GO:0008150	biological_process
								FBgn0000017	FBtr0075357	GO:0006464	cellular protein modification process
								FBgn0000017	FBtr0075357	GO:0043167	ion binding
								FBgn0000017	FBtr0075357	GO:0048856	anatomical structure development
								FBgn0000017	FBtr0075357	GO:0030154	cell differentiation
								FBgn0000017	FBtr0075357	GO:0000902	cell morphogenesis
								FBgn0000017	FBtr0075357	GO:0040011	locomotion
								FBgn0000017	FBtr0075357	GO:0050877	nervous system process
								FBgn0000017	FBtr0075357	GO:0005575	cellular_component
								FBgn0000017	FBtr0075357	GO:0005622	intracellular anatomical structure
								FBgn0000017	FBtr0075357	GO:0005737	cytoplasm
								FBgn0000017	FBtr0075357	GO:0005829	cytosol
								FBgn0000017	FBtr0075357	GO:0009790	embryo development
								FBgn0000017	FBtr0075357	GO:0048646	anatomical structure formation involved in morphogenesis
								FBgn0000017	FBtr0075357	GO:0007267	cell-cell signaling
								FBgn0000017	FBtr0075357	GO:0022607	cellular component assembly
								FBgn0000017	FBtr0075357	GO:0040007	growth
								FBgn0000017	FBtr0075357	GO:0034330	cell junction organization
								FBgn0000017	FBtr0075357	GO:0006810	transport
								FBgn0000017	FBtr0075357	GO:0000003	reproduction
								FBgn0000017	FBtr0075357	GO:0005886	plasma membrane
								FBgn0000017	FBtr0075357	GO:0048870	cell motility
								FBgn0000017	FBtr0075357	GO:0007010	cytoskeleton organization
								FBgn0000017	FBtr0075357	GO:0015031	protein transport
								FBgn0000017	FBtr0075357	GO:0006913	nucleocytoplasmic transport
								FBgn0000017	FBtr0330136	GO:0003674	molecular_function
								FBgn0000017	FBtr0330136	GO:0016301	kinase activity
								FBgn0000017	FBtr0330136	GO:0008150	biological_process
								FBgn0000017	FBtr0330136	GO:0006464	cellular protein modification process
								FBgn0000017	FBtr0330136	GO:0043167	ion binding
								FBgn0000017	FBtr0330130	GO:0003674	molecular_function
								FBgn0000017	FBtr0330130	GO:0016301	kinase activity
								FBgn0000017	FBtr0330130	GO:0008150	biological_process
								FBgn0000017	FBtr0330130	GO:0006464	cellular protein modification process
								FBgn0000017	FBtr0330130	GO:0043167	ion binding
								FBgn0000053	FBtr0100353	GO:0003674	molecular_function
								FBgn0000053	FBtr0100353	GO:0043167	ion binding
								FBgn0000053	FBtr0100353	GO:0008150	biological_process
								FBgn0000053	FBtr0100353	GO:0009058	biosynthetic process
								FBgn0000053	FBtr0100353	GO:0044281	small molecule metabolic process
								FBgn0000053	FBtr0100353	GO:0034641	cellular nitrogen compound metabolic process
								FBgn0000053	FBtr0100353	GO:0016874	ligase activity
								FBgn0000053	FBtr0079431	GO:0003674	molecular_function
								FBgn0000053	FBtr0079431	GO:0043167	ion binding
								FBgn0000053	FBtr0079431	GO:0008150	biological_process
								FBgn0000053	FBtr0079431	GO:0009058	biosynthetic process
								FBgn0000053	FBtr0079431	GO:0044281	small molecule metabolic process
								FBgn0000053	FBtr0079431	GO:0034641	cellular nitrogen compound metabolic process
								FBgn0000053	FBtr0079431	GO:0016874	ligase activity
								FBgn0000053	FBtr0079431	GO:0005575	cellular_component
								FBgn0000053	FBtr0079431	GO:0005622	intracellular anatomical structure
								FBgn0000053	FBtr0079431	GO:0005737	cytoplasm
								FBgn0000053	FBtr0079431	GO:0005829	cytosol
								FBgn0000053	FBtr0339663	GO:0003674	molecular_function
								FBgn0000053	FBtr0339663	GO:0043167	ion binding
								FBgn0000053	FBtr0339663	GO:0008150	biological_process
								FBgn0000053	FBtr0339663	GO:0009058	biosynthetic process
								FBgn0000053	FBtr0339663	GO:0044281	small molecule metabolic process
								FBgn0000053	FBtr0339663	GO:0034641	cellular nitrogen compound metabolic process
								FBgn0000053	FBtr0339663	GO:0016874	ligase activity
								FBgn0000053	FBtr0100353	GO:0003674	molecular_function
								FBgn0000053	FBtr0100353	GO:0043167	ion binding
								FBgn0000053	FBtr0100353	GO:0008150	biological_process
								FBgn0000053	FBtr0100353	GO:0009058	biosynthetic process
								FBgn0000053	FBtr0100353	GO:0044281	small molecule metabolic process
								FBgn0000053	FBtr0100353	GO:0034641	cellular nitrogen compound metabolic process
								FBgn0000053	FBtr0100353	GO:0016874	ligase activity
								FBgn0000053	FBtr0079431	GO:0003674	molecular_function
								FBgn0000053	FBtr0079431	GO:0043167	ion binding
								FBgn0000053	FBtr0079431	GO:0008150	biological_process
								FBgn0000053	FBtr0079431	GO:0009058	biosynthetic process
								FBgn0000053	FBtr0079431	GO:0044281	small molecule metabolic process
								FBgn0000053	FBtr0079431	GO:0034641	cellular nitrogen compound metabolic process
								FBgn0000053	FBtr0079431	GO:0016874	ligase activity
								FBgn0000053	FBtr0079431	GO:0005575	cellular_component
								FBgn0000053	FBtr0079431	GO:0005622	intracellular anatomical structure
								FBgn0000053	FBtr0079431	GO:0005737	cytoplasm
								FBgn0000053	FBtr0079431	GO:0005829	cytosol
								FBgn0000053	FBtr0339663	GO:0003674	molecular_function
								FBgn0000053	FBtr0339663	GO:0043167	ion binding
								FBgn0000053	FBtr0339663	GO:0008150	biological_process
								FBgn0000053	FBtr0339663	GO:0009058	biosynthetic process
								FBgn0000053	FBtr0339663	GO:0044281	small molecule metabolic process
								FBgn0000053	FBtr0339663	GO:0034641	cellular nitrogen compound metabolic process
								FBgn0000053	FBtr0339663	GO:0016874	ligase activity
								FBgn0000053	FBtr0100353	GO:0003674	molecular_function
								FBgn0000053	FBtr0100353	GO:0043167	ion binding
								FBgn0000053	FBtr0100353	GO:0008150	biological_process
								FBgn0000053	FBtr0100353	GO:0009058	biosynthetic process
								FBgn0000053	FBtr0100353	GO:0044281	small molecule metabolic process
								FBgn0000053	FBtr0100353	GO:0034641	cellular nitrogen compound metabolic process
								FBgn0000053	FBtr0100353	GO:0016874	ligase activity
								FBgn0000053	FBtr0079431	GO:0003674	molecular_function
								FBgn0000053	FBtr0079431	GO:0043167	ion binding
								FBgn0000053	FBtr0079431	GO:0008150	biological_process
								FBgn0000053	FBtr0079431	GO:0009058	biosynthetic process
								FBgn0000053	FBtr0079431	GO:0044281	small molecule metabolic process
								FBgn0000053	FBtr0079431	GO:0034641	cellular nitrogen compound metabolic process
								FBgn0000053	FBtr0079431	GO:0016874	ligase activity
								FBgn0000053	FBtr0079431	GO:0005575	cellular_component
								FBgn0000053	FBtr0079431	GO:0005622	intracellular anatomical structure
								FBgn0000053	FBtr0079431	GO:0005737	cytoplasm
								FBgn0000053	FBtr0079431	GO:0005829	cytosol
								FBgn0000053	FBtr0339663	GO:0003674	molecular_function
								FBgn0000053	FBtr0339663	GO:0043167	ion binding
								FBgn0000053	FBtr0339663	GO:0008150	biological_process
								FBgn0000053	FBtr0339663	GO:0009058	biosynthetic process
								FBgn0000053	FBtr0339663	GO:0044281	small molecule metabolic process
								FBgn0000053	FBtr0339663	GO:0034641	cellular nitrogen compound metabolic process
								FBgn0000053	FBtr0339663	GO:0016874	ligase activity
								FBgn0000097	FBtr0330660	GO:0005575	cellular_component
								FBgn0000097	FBtr0330660	GO:0005622	intracellular anatomical structure
								FBgn0000097	FBtr0330660	GO:0005634	nucleus
								FBgn0000097	FBtr0330660	GO:0043226	organelle
								FBgn0000097	FBtr0330660	GO:0005737	cytoplasm
								FBgn0000097	FBtr0330660	GO:0005829	cytosol
								FBgn0000097	FBtr0330660	GO:0003674	molecular_function
								FBgn0000097	FBtr0330660	GO:0003677	DNA binding
								FBgn0000097	FBtr0330660	GO:0008150	biological_process
								FBgn0000097	FBtr0330660	GO:0009058	biosynthetic process
								FBgn0000097	FBtr0330660	GO:0034641	cellular nitrogen compound metabolic process
								FBgn0000097	FBtr0330660	GO:0003700	DNA-binding transcription factor activity
								FBgn0000097	FBtr0330660	GO:0048856	anatomical structure development
								FBgn0000097	FBtr0330660	GO:0007568	aging
								FBgn0000097	FBtr0330660	GO:0030154	cell differentiation
								FBgn0000097	FBtr0330660	GO:0000003	reproduction
								FBgn0000097	FBtr0330660	GO:0040011	locomotion
								FBgn0000097	FBtr0330660	GO:0048870	cell motility
								FBgn0000097	FBtr0330660	GO:0007267	cell-cell signaling
								FBgn0000097	FBtr0330660	GO:0007165	signal transduction
								FBgn0000097	FBtr0330660	GO:0005654	nucleoplasm
								FBgn0000097	FBtr0330660	GO:0006810	transport
								FBgn0000097	FBtr0330660	GO:0016192	vesicle-mediated transport
								FBgn0000097	FBtr0330660	GO:0009790	embryo development
								FBgn0000097	FBtr0330660	GO:0007155	cell adhesion
								FBgn0000097	FBtr0330658	GO:0005575	cellular_component
								FBgn0000097	FBtr0330658	GO:0005622	intracellular anatomical structure
								FBgn0000097	FBtr0330658	GO:0005634	nucleus
								FBgn0000097	FBtr0330658	GO:0043226	organelle
								FBgn0000097	FBtr0330658	GO:0005737	cytoplasm
								FBgn0000097	FBtr0330658	GO:0005829	cytosol
								FBgn0000097	FBtr0330658	GO:0003674	molecular_function
								FBgn0000097	FBtr0330658	GO:0003677	DNA binding
								FBgn0000097	FBtr0330658	GO:0008150	biological_process
								FBgn0000097	FBtr0330658	GO:0009058	biosynthetic process
								FBgn0000097	FBtr0330658	GO:0034641	cellular nitrogen compound metabolic process
								FBgn0000097	FBtr0330658	GO:0003700	DNA-binding transcription factor activity
								FBgn0000097	FBtr0330658	GO:0048856	anatomical structure development
								FBgn0000097	FBtr0330658	GO:0007568	aging
								FBgn0000097	FBtr0330658	GO:0030154	cell differentiation
								FBgn0000097	FBtr0330658	GO:0000003	reproduction
								FBgn0000097	FBtr0330658	GO:0040011	locomotion
								FBgn0000097	FBtr0330658	GO:0048870	cell motility
								FBgn0000097	FBtr0330658	GO:0007267	cell-cell signaling
								FBgn0000097	FBtr0330658	GO:0007165	signal transduction
								FBgn0000097	FBtr0330658	GO:0005654	nucleoplasm
								FBgn0000097	FBtr0330658	GO:0006810	transport
								FBgn0000097	FBtr0330658	GO:0016192	vesicle-mediated transport
								FBgn0000097	FBtr0330658	GO:0009790	embryo development
								FBgn0000097	FBtr0330658	GO:0007155	cell adhesion
								FBgn0000097	FBtr0077850	GO:0005575	cellular_component
								FBgn0000097	FBtr0077850	GO:0005622	intracellular anatomical structure
								FBgn0000097	FBtr0077850	GO:0005634	nucleus
								FBgn0000097	FBtr0077850	GO:0043226	organelle
								FBgn0000097	FBtr0077850	GO:0005737	cytoplasm
								FBgn0000097	FBtr0077850	GO:0005829	cytosol
								FBgn0000097	FBtr0077850	GO:0003674	molecular_function
								FBgn0000097	FBtr0077850	GO:0003677	DNA binding
								FBgn0000097	FBtr0077850	GO:0008150	biological_process
								FBgn0000097	FBtr0077850	GO:0009058	biosynthetic process
								FBgn0000097	FBtr0077850	GO:0034641	cellular nitrogen compound metabolic process
								FBgn0000097	FBtr0077850	GO:0003700	DNA-binding transcription factor activity
								FBgn0000097	FBtr0077850	GO:0048856	anatomical structure development
								FBgn0000097	FBtr0077850	GO:0007568	aging
								FBgn0000097	FBtr0077850	GO:0030154	cell differentiation
								FBgn0000097	FBtr0077850	GO:0000003	reproduction
								FBgn0000097	FBtr0077850	GO:0040011	locomotion
								FBgn0000097	FBtr0077850	GO:0048870	cell motility
								FBgn0000097	FBtr0077850	GO:0007267	cell-cell signaling
								FBgn0000097	FBtr0077850	GO:0007165	signal transduction
								FBgn0000097	FBtr0077850	GO:0005654	nucleoplasm
								FBgn0000097	FBtr0077850	GO:0006810	transport
								FBgn0000097	FBtr0077850	GO:0016192	vesicle-mediated transport
								FBgn0000097	FBtr0077850	GO:0009790	embryo development
								FBgn0000097	FBtr0077850	GO:0007155	cell adhesion
								FBgn0000097	FBtr0330659	GO:0005575	cellular_component
								FBgn0000097	FBtr0330659	GO:0005622	intracellular anatomical structure
								FBgn0000097	FBtr0330659	GO:0005634	nucleus
								FBgn0000097	FBtr0330659	GO:0043226	organelle
								FBgn0000097	FBtr0330659	GO:0005737	cytoplasm
								FBgn0000097	FBtr0330659	GO:0005829	cytosol
								FBgn0000097	FBtr0330659	GO:0003674	molecular_function
								FBgn0000097	FBtr0330659	GO:0003677	DNA binding
								FBgn0000097	FBtr0330659	GO:0008150	biological_process
								FBgn0000097	FBtr0330659	GO:0009058	biosynthetic process
								FBgn0000097	FBtr0330659	GO:0034641	cellular nitrogen compound metabolic process
								FBgn0000097	FBtr0330659	GO:0003700	DNA-binding transcription factor activity
								FBgn0000097	FBtr0330659	GO:0048856	anatomical structure development
								FBgn0000097	FBtr0330659	GO:0007568	aging
								FBgn0000097	FBtr0330659	GO:0030154	cell differentiation
								FBgn0000097	FBtr0330659	GO:0000003	reproduction
								FBgn0000097	FBtr0330659	GO:0040011	locomotion
								FBgn0000097	FBtr0330659	GO:0048870	cell motility
								FBgn0000097	FBtr0330659	GO:0007267	cell-cell signaling
								FBgn0000097	FBtr0330659	GO:0007165	signal transduction
								FBgn0000097	FBtr0330659	GO:0005654	nucleoplasm
								FBgn0000097	FBtr0330659	GO:0006810	transport
								FBgn0000097	FBtr0330659	GO:0016192	vesicle-mediated transport
								FBgn0000097	FBtr0330659	GO:0009790	embryo development
								FBgn0000097	FBtr0330659	GO:0007155	cell adhesion
								FBgn0000097	FBtr0077851	GO:0005575	cellular_component
								FBgn0000097	FBtr0077851	GO:0005622	intracellular anatomical structure
								FBgn0000097	FBtr0077851	GO:0005634	nucleus
								FBgn0000097	FBtr0077851	GO:0043226	organelle
								FBgn0000097	FBtr0077851	GO:0005737	cytoplasm
								FBgn0000097	FBtr0077851	GO:0005829	cytosol
								FBgn0000097	FBtr0077851	GO:0003674	molecular_function
								FBgn0000097	FBtr0077851	GO:0003677	DNA binding
								FBgn0000097	FBtr0077851	GO:0008150	biological_process
								FBgn0000097	FBtr0077851	GO:0009058	biosynthetic process
								FBgn0000097	FBtr0077851	GO:0034641	cellular nitrogen compound metabolic process
								FBgn0000097	FBtr0077851	GO:0003700	DNA-binding transcription factor activity
								FBgn0000097	FBtr0077851	GO:0048856	anatomical structure development
								FBgn0000097	FBtr0077851	GO:0007568	aging
								FBgn0000097	FBtr0077851	GO:0030154	cell differentiation
								FBgn0000097	FBtr0077851	GO:0000003	reproduction
								FBgn0000097	FBtr0077851	GO:0040011	locomotion
								FBgn0000097	FBtr0077851	GO:0048870	cell motility
								FBgn0000097	FBtr0077851	GO:0007267	cell-cell signaling
								FBgn0000097	FBtr0077851	GO:0007165	signal transduction
								FBgn0000097	FBtr0077851	GO:0005654	nucleoplasm
								FBgn0000097	FBtr0077851	GO:0006810	transport
								FBgn0000097	FBtr0077851	GO:0016192	vesicle-mediated transport
								FBgn0000097	FBtr0077851	GO:0009790	embryo development
								FBgn0000097	FBtr0077851	GO:0007155	cell adhesion
								FBgn0000097	FBtr0330660	GO:0005575	cellular_component
								FBgn0000097	FBtr0330660	GO:0005622	intracellular anatomical structure
								FBgn0000097	FBtr0330660	GO:0005634	nucleus
								FBgn0000097	FBtr0330660	GO:0043226	organelle
								FBgn0000097	FBtr0330660	GO:0005737	cytoplasm
								FBgn0000097	FBtr0330660	GO:0005829	cytosol
								FBgn0000097	FBtr0330660	GO:0003674	molecular_function
								FBgn0000097	FBtr0330660	GO:0003677	DNA binding
								FBgn0000097	FBtr0330660	GO:0008150	biological_process
								FBgn0000097	FBtr0330660	GO:0009058	biosynthetic process
								FBgn0000097	FBtr0330660	GO:0034641	cellular nitrogen compound metabolic process
								FBgn0000097	FBtr0330660	GO:0003700	DNA-binding transcription factor activity
								FBgn0000097	FBtr0330660	GO:0048856	anatomical structure development
								FBgn0000097	FBtr0330660	GO:0007568	aging
								FBgn0000097	FBtr0330660	GO:0030154	cell differentiation
								FBgn0000097	FBtr0330660	GO:0000003	reproduction
								FBgn0000097	FBtr0330660	GO:0040011	locomotion
								FBgn0000097	FBtr0330660	GO:0048870	cell motility
								FBgn0000097	FBtr0330660	GO:0007267	cell-cell signaling
								FBgn0000097	FBtr0330660	GO:0007165	signal transduction
								FBgn0000097	FBtr0330660	GO:0005654	nucleoplasm
								FBgn0000097	FBtr0330660	GO:0006810	transport
								FBgn0000097	FBtr0330660	GO:0016192	vesicle-mediated transport
								FBgn0000097	FBtr0330660	GO:0009790	embryo development
								FBgn0000097	FBtr0330660	GO:0007155	cell adhesion
								FBgn0000097	FBtr0330658	GO:0005575	cellular_component
								FBgn0000097	FBtr0330658	GO:0005622	intracellular anatomical structure
								FBgn0000097	FBtr0330658	GO:0005634	nucleus
								FBgn0000097	FBtr0330658	GO:0043226	organelle
								FBgn0000097	FBtr0330658	GO:0005737	cytoplasm
								FBgn0000097	FBtr0330658	GO:0005829	cytosol
								FBgn0000097	FBtr0330658	GO:0003674	molecular_function
								FBgn0000097	FBtr0330658	GO:0003677	DNA binding
								FBgn0000097	FBtr0330658	GO:0008150	biological_process
								FBgn0000097	FBtr0330658	GO:0009058	biosynthetic process
								FBgn0000097	FBtr0330658	GO:0034641	cellular nitrogen compound metabolic process
								FBgn0000097	FBtr0330658	GO:0003700	DNA-binding transcription factor activity
								FBgn0000097	FBtr0330658	GO:0048856	anatomical structure development
								FBgn0000097	FBtr0330658	GO:0007568	aging
								FBgn0000097	FBtr0330658	GO:0030154	cell differentiation
								FBgn0000097	FBtr0330658	GO:0000003	reproduction
								FBgn0000097	FBtr0330658	GO:0040011	locomotion
								FBgn0000097	FBtr0330658	GO:0048870	cell motility
								FBgn0000097	FBtr0330658	GO:0007267	cell-cell signaling
								FBgn0000097	FBtr0330658	GO:0007165	signal transduction
								FBgn0000097	FBtr0330658	GO:0005654	nucleoplasm
								FBgn0000097	FBtr0330658	GO:0006810	transport
								FBgn0000097	FBtr0330658	GO:0016192	vesicle-mediated transport
								FBgn0000097	FBtr0330658	GO:0009790	embryo development
								FBgn0000097	FBtr0330658	GO:0007155	cell adhesion
								FBgn0000097	FBtr0077850	GO:0005575	cellular_component
								FBgn0000097	FBtr0077850	GO:0005622	intracellular anatomical structure
								FBgn0000097	FBtr0077850	GO:0005634	nucleus
								FBgn0000097	FBtr0077850	GO:0043226	organelle
								FBgn0000097	FBtr0077850	GO:0005737	cytoplasm
								FBgn0000097	FBtr0077850	GO:0005829	cytosol
								FBgn0000097	FBtr0077850	GO:0003674	molecular_function
								FBgn0000097	FBtr0077850	GO:0003677	DNA binding
								FBgn0000097	FBtr0077850	GO:0008150	biological_process
								FBgn0000097	FBtr0077850	GO:0009058	biosynthetic process
								FBgn0000097	FBtr0077850	GO:0034641	cellular nitrogen compound metabolic process
								FBgn0000097	FBtr0077850	GO:0003700	DNA-binding transcription factor activity
								FBgn0000097	FBtr0077850	GO:0048856	anatomical structure development
								FBgn0000097	FBtr0077850	GO:0007568	aging
								FBgn0000097	FBtr0077850	GO:0030154	cell differentiation
								FBgn0000097	FBtr0077850	GO:0000003	reproduction
								FBgn0000097	FBtr0077850	GO:0040011	locomotion
								FBgn0000097	FBtr0077850	GO:0048870	cell motility
								FBgn0000097	FBtr0077850	GO:0007267	cell-cell signaling
								FBgn0000097	FBtr0077850	GO:0007165	signal transduction
								FBgn0000097	FBtr0077850	GO:0005654	nucleoplasm
								FBgn0000097	FBtr0077850	GO:0006810	transport
								FBgn0000097	FBtr0077850	GO:0016192	vesicle-mediated transport
								FBgn0000097	FBtr0077850	GO:0009790	embryo development
								FBgn0000097	FBtr0077850	GO:0007155	cell adhesion
								FBgn0000097	FBtr0330659	GO:0005575	cellular_component
								FBgn0000097	FBtr0330659	GO:0005622	intracellular anatomical structure
								FBgn0000097	FBtr0330659	GO:0005634	nucleus
								FBgn0000097	FBtr0330659	GO:0043226	organelle
								FBgn0000097	FBtr0330659	GO:0005737	cytoplasm
								FBgn0000097	FBtr0330659	GO:0005829	cytosol
								FBgn0000097	FBtr0330659	GO:0003674	molecular_function
								FBgn0000097	FBtr0330659	GO:0003677	DNA binding
								FBgn0000097	FBtr0330659	GO:0008150	biological_process
								FBgn0000097	FBtr0330659	GO:0009058	biosynthetic process
								FBgn0000097	FBtr0330659	GO:0034641	cellular nitrogen compound metabolic process
								FBgn0000097	FBtr0330659	GO:0003700	DNA-binding transcription factor activity
								FBgn0000097	FBtr0330659	GO:0048856	anatomical structure development
								FBgn0000097	FBtr0330659	GO:0007568	aging
								FBgn0000097	FBtr0330659	GO:0030154	cell differentiation
								FBgn0000097	FBtr0330659	GO:0000003	reproduction
								FBgn0000097	FBtr0330659	GO:0040011	locomotion
								FBgn0000097	FBtr0330659	GO:0048870	cell motility
								FBgn0000097	FBtr0330659	GO:0007267	cell-cell signaling
								FBgn0000097	FBtr0330659	GO:0007165	signal transduction
								FBgn0000097	FBtr0330659	GO:0005654	nucleoplasm
								FBgn0000097	FBtr0330659	GO:0006810	transport
								FBgn0000097	FBtr0330659	GO:0016192	vesicle-mediated transport
								FBgn0000097	FBtr0330659	GO:0009790	embryo development
								FBgn0000097	FBtr0330659	GO:0007155	cell adhesion
								FBgn0000097	FBtr0077851	GO:0005575	cellular_component
								FBgn0000097	FBtr0077851	GO:0005622	intracellular anatomical structure
								FBgn0000097	FBtr0077851	GO:0005634	nucleus
								FBgn0000097	FBtr0077851	GO:0043226	organelle
								FBgn0000097	FBtr0077851	GO:0005737	cytoplasm
								FBgn0000097	FBtr0077851	GO:0005829	cytosol
								FBgn0000097	FBtr0077851	GO:0003674	molecular_function
								FBgn0000097	FBtr0077851	GO:0003677	DNA binding
								FBgn0000097	FBtr0077851	GO:0008150	biological_process
								FBgn0000097	FBtr0077851	GO:0009058	biosynthetic process
								FBgn0000097	FBtr0077851	GO:0034641	cellular nitrogen compound metabolic process
								FBgn0000097	FBtr0077851	GO:0003700	DNA-binding transcription factor activity
								FBgn0000097	FBtr0077851	GO:0048856	anatomical structure development
								FBgn0000097	FBtr0077851	GO:0007568	aging
								FBgn0000097	FBtr0077851	GO:0030154	cell differentiation
								FBgn0000097	FBtr0077851	GO:0000003	reproduction
								FBgn0000097	FBtr0077851	GO:0040011	locomotion
								FBgn0000097	FBtr0077851	GO:0048870	cell motility
								FBgn0000097	FBtr0077851	GO:0007267	cell-cell signaling
								FBgn0000097	FBtr0077851	GO:0007165	signal transduction
								FBgn0000097	FBtr0077851	GO:0005654	nucleoplasm
								FBgn0000097	FBtr0077851	GO:0006810	transport
								FBgn0000097	FBtr0077851	GO:0016192	vesicle-mediated transport
								FBgn0000097	FBtr0077851	GO:0009790	embryo development
								FBgn0000097	FBtr0077851	GO:0007155	cell adhesion
								FBgn0000097	FBtr0330660	GO:0005575	cellular_component
								FBgn0000097	FBtr0330660	GO:0005622	intracellular anatomical structure
								FBgn0000097	FBtr0330660	GO:0005634	nucleus
								FBgn0000097	FBtr0330660	GO:0043226	organelle
								FBgn0000097	FBtr0330660	GO:0005737	cytoplasm
								FBgn0000097	FBtr0330660	GO:0005829	cytosol
								FBgn0000097	FBtr0330660	GO:0003674	molecular_function
								FBgn0000097	FBtr0330660	GO:0003677	DNA binding
								FBgn0000097	FBtr0330660	GO:0008150	biological_process
								FBgn0000097	FBtr0330660	GO:0009058	biosynthetic process
								FBgn0000097	FBtr0330660	GO:0034641	cellular nitrogen compound metabolic process
								FBgn0000097	FBtr0330660	GO:0003700	DNA-binding transcription factor activity
								FBgn0000097	FBtr0330660	GO:0048856	anatomical structure development
								FBgn0000097	FBtr0330660	GO:0007568	aging
								FBgn0000097	FBtr0330660	GO:0030154	cell differentiation
								FBgn0000097	FBtr0330660	GO:0000003	reproduction
								FBgn0000097	FBtr0330660	GO:0040011	locomotion
								FBgn0000097	FBtr0330660	GO:0048870	cell motility
								FBgn0000097	FBtr0330660	GO:0007267	cell-cell signaling
								FBgn0000097	FBtr0330660	GO:0007165	signal transduction
								FBgn0000097	FBtr0330660	GO:0005654	nucleoplasm
								FBgn0000097	FBtr0330660	GO:0006810	transport
								FBgn0000097	FBtr0330660	GO:0016192	vesicle-mediated transport
								FBgn0000097	FBtr0330660	GO:0009790	embryo development
								FBgn0000097	FBtr0330660	GO:0007155	cell adhesion
								FBgn0000097	FBtr0330658	GO:0005575	cellular_component
								FBgn0000097	FBtr0330658	GO:0005622	intracellular anatomical structure
								FBgn0000097	FBtr0330658	GO:0005634	nucleus
								FBgn0000097	FBtr0330658	GO:0043226	organelle
								FBgn0000097	FBtr0330658	GO:0005737	cytoplasm
								FBgn0000097	FBtr0330658	GO:0005829	cytosol
								FBgn0000097	FBtr0330658	GO:0003674	molecular_function
								FBgn0000097	FBtr0330658	GO:0003677	DNA binding
								FBgn0000097	FBtr0330658	GO:0008150	biological_process
								FBgn0000097	FBtr0330658	GO:0009058	biosynthetic process
								FBgn0000097	FBtr0330658	GO:0034641	cellular nitrogen compound metabolic process
								FBgn0000097	FBtr0330658	GO:0003700	DNA-binding transcription factor activity
								FBgn0000097	FBtr0330658	GO:0048856	anatomical structure development
								FBgn0000097	FBtr0330658	GO:0007568	aging
								FBgn0000097	FBtr0330658	GO:0030154	cell differentiation
								FBgn0000097	FBtr0330658	GO:0000003	reproduction
								FBgn0000097	FBtr0330658	GO:0040011	locomotion
								FBgn0000097	FBtr0330658	GO:0048870	cell motility
								FBgn0000097	FBtr0330658	GO:0007267	cell-cell signaling
								FBgn0000097	FBtr0330658	GO:0007165	signal transduction
								FBgn0000097	FBtr0330658	GO:0005654	nucleoplasm
								FBgn0000097	FBtr0330658	GO:0006810	transport
								FBgn0000097	FBtr0330658	GO:0016192	vesicle-mediated transport
								FBgn0000097	FBtr0330658	GO:0009790	embryo development
								FBgn0000097	FBtr0330658	GO:0007155	cell adhesion
								FBgn0000097	FBtr0077850	GO:0005575	cellular_component
								FBgn0000097	FBtr0077850	GO:0005622	intracellular anatomical structure
								FBgn0000097	FBtr0077850	GO:0005634	nucleus
								FBgn0000097	FBtr0077850	GO:0043226	organelle
								FBgn0000097	FBtr0077850	GO:0005737	cytoplasm
								FBgn0000097	FBtr0077850	GO:0005829	cytosol
								FBgn0000097	FBtr0077850	GO:0003674	molecular_function
								FBgn0000097	FBtr0077850	GO:0003677	DNA binding
								FBgn0000097	FBtr0077850	GO:0008150	biological_process
								FBgn0000097	FBtr0077850	GO:0009058	biosynthetic process
								FBgn0000097	FBtr0077850	GO:0034641	cellular nitrogen compound metabolic process
								FBgn0000097	FBtr0077850	GO:0003700	DNA-binding transcription factor activity
								FBgn0000097	FBtr0077850	GO:0048856	anatomical structure development
								FBgn0000097	FBtr0077850	GO:0007568	aging
								FBgn0000097	FBtr0077850	GO:0030154	cell differentiation
								FBgn0000097	FBtr0077850	GO:0000003	reproduction
								FBgn0000097	FBtr0077850	GO:0040011	locomotion
								FBgn0000097	FBtr0077850	GO:0048870	cell motility
								FBgn0000097	FBtr0077850	GO:0007267	cell-cell signaling
								FBgn0000097	FBtr0077850	GO:0007165	signal transduction
								FBgn0000097	FBtr0077850	GO:0005654	nucleoplasm
								FBgn0000097	FBtr0077850	GO:0006810	transport
								FBgn0000097	FBtr0077850	GO:0016192	vesicle-mediated transport
								FBgn0000097	FBtr0077850	GO:0009790	embryo development
								FBgn0000097	FBtr0077850	GO:0007155	cell adhesion
								FBgn0000097	FBtr0330659	GO:0005575	cellular_component
								FBgn0000097	FBtr0330659	GO:0005622	intracellular anatomical structure
								FBgn0000097	FBtr0330659	GO:0005634	nucleus
								FBgn0000097	FBtr0330659	GO:0043226	organelle
								FBgn0000097	FBtr0330659	GO:0005737	cytoplasm
								FBgn0000097	FBtr0330659	GO:0005829	cytosol
								FBgn0000097	FBtr0330659	GO:0003674	molecular_function
								FBgn0000097	FBtr0330659	GO:0003677	DNA binding
								FBgn0000097	FBtr0330659	GO:0008150	biological_process
								FBgn0000097	FBtr0330659	GO:0009058	biosynthetic process
								FBgn0000097	FBtr0330659	GO:0034641	cellular nitrogen compound metabolic process
								FBgn0000097	FBtr0330659	GO:0003700	DNA-binding transcription factor activity
								FBgn0000097	FBtr0330659	GO:0048856	anatomical structure development
								FBgn0000097	FBtr0330659	GO:0007568	aging
								FBgn0000097	FBtr0330659	GO:0030154	cell differentiation
								FBgn0000097	FBtr0330659	GO:0000003	reproduction
								FBgn0000097	FBtr0330659	GO:0040011	locomotion
								FBgn0000097	FBtr0330659	GO:0048870	cell motility
								FBgn0000097	FBtr0330659	GO:0007267	cell-cell signaling
								FBgn0000097	FBtr0330659	GO:0007165	signal transduction
								FBgn0000097	FBtr0330659	GO:0005654	nucleoplasm
								FBgn0000097	FBtr0330659	GO:0006810	transport
								FBgn0000097	FBtr0330659	GO:0016192	vesicle-mediated transport
								FBgn0000097	FBtr0330659	GO:0009790	embryo development
								FBgn0000097	FBtr0330659	GO:0007155	cell adhesion
								FBgn0000097	FBtr0077851	GO:0005575	cellular_component
								FBgn0000097	FBtr0077851	GO:0005622	intracellular anatomical structure
								FBgn0000097	FBtr0077851	GO:0005634	nucleus
								FBgn0000097	FBtr0077851	GO:0043226	organelle
								FBgn0000097	FBtr0077851	GO:0005737	cytoplasm
								FBgn0000097	FBtr0077851	GO:0005829	cytosol
								FBgn0000097	FBtr0077851	GO:0003674	molecular_function
								FBgn0000097	FBtr0077851	GO:0003677	DNA binding
								FBgn0000097	FBtr0077851	GO:0008150	biological_process
								FBgn0000097	FBtr0077851	GO:0009058	biosynthetic process
								FBgn0000097	FBtr0077851	GO:0034641	cellular nitrogen compound metabolic process
								FBgn0000097	FBtr0077851	GO:0003700	DNA-binding transcription factor activity
								FBgn0000097	FBtr0077851	GO:0048856	anatomical structure development
								FBgn0000097	FBtr0077851	GO:0007568	aging
								FBgn0000097	FBtr0077851	GO:0030154	cell differentiation
								FBgn0000097	FBtr0077851	GO:0000003	reproduction
								FBgn0000097	FBtr0077851	GO:0040011	locomotion
								FBgn0000097	FBtr0077851	GO:0048870	cell motility
								FBgn0000097	FBtr0077851	GO:0007267	cell-cell signaling
								FBgn0000097	FBtr0077851	GO:0007165	signal transduction
								FBgn0000097	FBtr0077851	GO:0005654	nucleoplasm
								FBgn0000097	FBtr0077851	GO:0006810	transport
								FBgn0000097	FBtr0077851	GO:0016192	vesicle-mediated transport
								FBgn0000097	FBtr0077851	GO:0009790	embryo development
								FBgn0000097	FBtr0077851	GO:0007155	cell adhesion
								FBgn0000117	FBtr0089991	GO:0008150	biological_process
								FBgn0000117	FBtr0089991	GO:0048856	anatomical structure development
								FBgn0000117	FBtr0089991	GO:0005575	cellular_component
								FBgn0000117	FBtr0089991	GO:0009058	biosynthetic process
								FBgn0000117	FBtr0089991	GO:0034641	cellular nitrogen compound metabolic process
								FBgn0000117	FBtr0089991	GO:0003674	molecular_function
								FBgn0000117	FBtr0089991	GO:0005622	intracellular anatomical structure
								FBgn0000117	FBtr0089991	GO:0005634	nucleus
								FBgn0000117	FBtr0089991	GO:0043226	organelle
								FBgn0000117	FBtr0089991	GO:0005737	cytoplasm
								FBgn0000117	FBtr0089991	GO:0005829	cytosol
								FBgn0000117	FBtr0089991	GO:0005886	plasma membrane
								FBgn0000117	FBtr0089991	GO:0030154	cell differentiation
								FBgn0000117	FBtr0089991	GO:0000003	reproduction
								FBgn0000117	FBtr0089991	GO:0009790	embryo development
								FBgn0000117	FBtr0089991	GO:0048646	anatomical structure formation involved in morphogenesis
								FBgn0000117	FBtr0089991	GO:0007155	cell adhesion
								FBgn0000117	FBtr0089991	GO:0050877	nervous system process
								FBgn0000117	FBtr0089991	GO:0008134	transcription factor binding
								FBgn0000117	FBtr0089991	GO:0005654	nucleoplasm
								FBgn0000117	FBtr0089991	GO:0007267	cell-cell signaling
								FBgn0000117	FBtr0089991	GO:0007165	signal transduction
								FBgn0000117	FBtr0089991	GO:0019899	enzyme binding
								FBgn0000117	FBtr0089991	GO:0000902	cell morphogenesis
								FBgn0000117	FBtr0089991	GO:0042592	homeostatic process
								FBgn0000117	FBtr0089991	GO:0022607	cellular component assembly
								FBgn0000117	FBtr0089991	GO:0034330	cell junction organization
								FBgn0000117	FBtr0089991	GO:0040007	growth
								FBgn0000117	FBtr0089991	GO:0031410	cytoplasmic vesicle
								FBgn0000117	FBtr0089991	GO:0032991	protein-containing complex
								FBgn0000117	FBtr0089991	GO:0008219	cell death
								FBgn0000117	FBtr0089988	GO:0008150	biological_process
								FBgn0000117	FBtr0089988	GO:0048856	anatomical structure development
								FBgn0000117	FBtr0089988	GO:0005575	cellular_component
								FBgn0000117	FBtr0089988	GO:0009058	biosynthetic process
								FBgn0000117	FBtr0089988	GO:0034641	cellular nitrogen compound metabolic process
								FBgn0000117	FBtr0089988	GO:0003674	molecular_function
								FBgn0000117	FBtr0089988	GO:0005622	intracellular anatomical structure
								FBgn0000117	FBtr0089988	GO:0005634	nucleus
								FBgn0000117	FBtr0089988	GO:0043226	organelle
								FBgn0000117	FBtr0089988	GO:0005737	cytoplasm
								FBgn0000117	FBtr0089988	GO:0005829	cytosol
								FBgn0000117	FBtr0089988	GO:0005886	plasma membrane
								FBgn0000117	FBtr0089988	GO:0030154	cell differentiation
								FBgn0000117	FBtr0089988	GO:0000003	reproduction
								FBgn0000117	FBtr0089988	GO:0009790	embryo development
								FBgn0000117	FBtr0089988	GO:0048646	anatomical structure formation involved in morphogenesis
								FBgn0000117	FBtr0089988	GO:0007155	cell adhesion
								FBgn0000117	FBtr0089988	GO:0050877	nervous system process
								FBgn0000117	FBtr0089988	GO:0008134	transcription factor binding
								FBgn0000117	FBtr0089988	GO:0005654	nucleoplasm
								FBgn0000117	FBtr0089988	GO:0007267	cell-cell signaling
								FBgn0000117	FBtr0089988	GO:0007165	signal transduction
								FBgn0000117	FBtr0089988	GO:0019899	enzyme binding
								FBgn0000117	FBtr0089988	GO:0000902	cell morphogenesis
								FBgn0000117	FBtr0089988	GO:0042592	homeostatic process
								FBgn0000117	FBtr0089988	GO:0022607	cellular component assembly
								FBgn0000117	FBtr0089988	GO:0034330	cell junction organization
								FBgn0000117	FBtr0089988	GO:0040007	growth
								FBgn0000117	FBtr0089988	GO:0031410	cytoplasmic vesicle
								FBgn0000117	FBtr0089988	GO:0032991	protein-containing complex
								FBgn0000117	FBtr0089988	GO:0008219	cell death
								FBgn0000117	FBtr0089990	GO:0008150	biological_process
								FBgn0000117	FBtr0089990	GO:0007155	cell adhesion
								FBgn0000117	FBtr0089990	GO:0003674	molecular_function
								FBgn0000117	FBtr0089989	GO:0008150	biological_process
								FBgn0000117	FBtr0089989	GO:0048856	anatomical structure development
								FBgn0000117	FBtr0089989	GO:0005575	cellular_component
								FBgn0000117	FBtr0089989	GO:0009058	biosynthetic process
								FBgn0000117	FBtr0089989	GO:0034641	cellular nitrogen compound metabolic process
								FBgn0000117	FBtr0089989	GO:0003674	molecular_function
								FBgn0000117	FBtr0089989	GO:0005622	intracellular anatomical structure
								FBgn0000117	FBtr0089989	GO:0005634	nucleus
								FBgn0000117	FBtr0089989	GO:0043226	organelle
								FBgn0000117	FBtr0089989	GO:0005737	cytoplasm
								FBgn0000117	FBtr0089989	GO:0005829	cytosol
								FBgn0000117	FBtr0089989	GO:0005886	plasma membrane
								FBgn0000117	FBtr0089989	GO:0030154	cell differentiation
								FBgn0000117	FBtr0089989	GO:0000003	reproduction
								FBgn0000117	FBtr0089989	GO:0009790	embryo development
								FBgn0000117	FBtr0089989	GO:0048646	anatomical structure formation involved in morphogenesis
								FBgn0000117	FBtr0089989	GO:0007155	cell adhesion
								FBgn0000117	FBtr0089989	GO:0050877	nervous system process
								FBgn0000117	FBtr0089989	GO:0008134	transcription factor binding
								FBgn0000117	FBtr0089989	GO:0005654	nucleoplasm
								FBgn0000117	FBtr0089989	GO:0007267	cell-cell signaling
								FBgn0000117	FBtr0089989	GO:0007165	signal transduction
								FBgn0000117	FBtr0089989	GO:0019899	enzyme binding
								FBgn0000117	FBtr0089989	GO:0000902	cell morphogenesis
								FBgn0000117	FBtr0089989	GO:0042592	homeostatic process
								FBgn0000117	FBtr0089989	GO:0022607	cellular component assembly
								FBgn0000117	FBtr0089989	GO:0034330	cell junction organization
								FBgn0000117	FBtr0089989	GO:0040007	growth
								FBgn0000117	FBtr0089989	GO:0031410	cytoplasmic vesicle
								FBgn0000117	FBtr0089989	GO:0032991	protein-containing complex
								FBgn0000117	FBtr0089989	GO:0008219	cell death
								FBgn0000117	FBtr0332583	GO:0008150	biological_process
								FBgn0000117	FBtr0332583	GO:0048856	anatomical structure development
								FBgn0000117	FBtr0332583	GO:0005575	cellular_component
								FBgn0000117	FBtr0332583	GO:0009058	biosynthetic process
								FBgn0000117	FBtr0332583	GO:0034641	cellular nitrogen compound metabolic process
								FBgn0000117	FBtr0332583	GO:0003674	molecular_function
								FBgn0000117	FBtr0332583	GO:0005622	intracellular anatomical structure
								FBgn0000117	FBtr0332583	GO:0005634	nucleus
								FBgn0000117	FBtr0332583	GO:0043226	organelle
								FBgn0000117	FBtr0332583	GO:0005737	cytoplasm
								FBgn0000117	FBtr0332583	GO:0005829	cytosol
								FBgn0000117	FBtr0332583	GO:0005886	plasma membrane
								FBgn0000117	FBtr0332583	GO:0030154	cell differentiation
								FBgn0000117	FBtr0332583	GO:0000003	reproduction
								FBgn0000117	FBtr0332583	GO:0009790	embryo development
								FBgn0000117	FBtr0332583	GO:0048646	anatomical structure formation involved in morphogenesis
								FBgn0000117	FBtr0332583	GO:0007155	cell adhesion
								FBgn0000117	FBtr0332583	GO:0050877	nervous system process
								FBgn0000117	FBtr0332583	GO:0008134	transcription factor binding
								FBgn0000117	FBtr0332583	GO:0005654	nucleoplasm
								FBgn0000117	FBtr0332583	GO:0007267	cell-cell signaling
								FBgn0000117	FBtr0332583	GO:0007165	signal transduction
								FBgn0000117	FBtr0332583	GO:0019899	enzyme binding
								FBgn0000117	FBtr0332583	GO:0000902	cell morphogenesis
								FBgn0000117	FBtr0332583	GO:0042592	homeostatic process
								FBgn0000117	FBtr0332583	GO:0022607	cellular component assembly
								FBgn0000117	FBtr0332583	GO:0034330	cell junction organization
								FBgn0000117	FBtr0332583	GO:0040007	growth
								FBgn0000117	FBtr0332583	GO:0031410	cytoplasmic vesicle
								FBgn0000117	FBtr0332583	GO:0032991	protein-containing complex
								FBgn0000117	FBtr0332583	GO:0008219	cell death
								FBgn0000117	FBtr0089992	GO:0008150	biological_process
								FBgn0000117	FBtr0089992	GO:0048856	anatomical structure development
								FBgn0000117	FBtr0089992	GO:0005575	cellular_component
								FBgn0000117	FBtr0089992	GO:0009058	biosynthetic process
								FBgn0000117	FBtr0089992	GO:0034641	cellular nitrogen compound metabolic process
								FBgn0000117	FBtr0089992	GO:0003674	molecular_function
								FBgn0000117	FBtr0089992	GO:0005622	intracellular anatomical structure
								FBgn0000117	FBtr0089992	GO:0005634	nucleus
								FBgn0000117	FBtr0089992	GO:0043226	organelle
								FBgn0000117	FBtr0089992	GO:0005737	cytoplasm
								FBgn0000117	FBtr0089992	GO:0005829	cytosol
								FBgn0000117	FBtr0089992	GO:0005886	plasma membrane
								FBgn0000117	FBtr0089992	GO:0030154	cell differentiation
								FBgn0000117	FBtr0089992	GO:0000003	reproduction
								FBgn0000117	FBtr0089992	GO:0009790	embryo development
								FBgn0000117	FBtr0089992	GO:0048646	anatomical structure formation involved in morphogenesis
								FBgn0000117	FBtr0089992	GO:0007155	cell adhesion
								FBgn0000117	FBtr0089992	GO:0050877	nervous system process
								FBgn0000117	FBtr0089992	GO:0008134	transcription factor binding
								FBgn0000117	FBtr0089992	GO:0005654	nucleoplasm
								FBgn0000117	FBtr0089992	GO:0007267	cell-cell signaling
								FBgn0000117	FBtr0089992	GO:0007165	signal transduction
								FBgn0000117	FBtr0089992	GO:0019899	enzyme binding
								FBgn0000117	FBtr0089992	GO:0000902	cell morphogenesis
								FBgn0000117	FBtr0089992	GO:0042592	homeostatic process
								FBgn0000117	FBtr0089992	GO:0022607	cellular component assembly
								FBgn0000117	FBtr0089992	GO:0034330	cell junction organization
								FBgn0000117	FBtr0089992	GO:0040007	growth
								FBgn0000117	FBtr0089992	GO:0031410	cytoplasmic vesicle
								FBgn0000117	FBtr0089992	GO:0032991	protein-containing complex
								FBgn0000117	FBtr0089992	GO:0008219	cell death
								FBgn0000117	FBtr0089991	GO:0008150	biological_process
								FBgn0000117	FBtr0089991	GO:0048856	anatomical structure development
								FBgn0000117	FBtr0089991	GO:0005575	cellular_component
								FBgn0000117	FBtr0089991	GO:0009058	biosynthetic process
								FBgn0000117	FBtr0089991	GO:0034641	cellular nitrogen compound metabolic process
								FBgn0000117	FBtr0089991	GO:0003674	molecular_function
								FBgn0000117	FBtr0089991	GO:0005622	intracellular anatomical structure
								FBgn0000117	FBtr0089991	GO:0005634	nucleus
								FBgn0000117	FBtr0089991	GO:0043226	organelle
								FBgn0000117	FBtr0089991	GO:0005737	cytoplasm
								FBgn0000117	FBtr0089991	GO:0005829	cytosol
								FBgn0000117	FBtr0089991	GO:0005886	plasma membrane
								FBgn0000117	FBtr0089991	GO:0030154	cell differentiation
								FBgn0000117	FBtr0089991	GO:0000003	reproduction
								FBgn0000117	FBtr0089991	GO:0009790	embryo development
								FBgn0000117	FBtr0089991	GO:0048646	anatomical structure formation involved in morphogenesis
								FBgn0000117	FBtr0089991	GO:0007155	cell adhesion
								FBgn0000117	FBtr0089991	GO:0050877	nervous system process
								FBgn0000117	FBtr0089991	GO:0008134	transcription factor binding
								FBgn0000117	FBtr0089991	GO:0005654	nucleoplasm
								FBgn0000117	FBtr0089991	GO:0007267	cell-cell signaling
								FBgn0000117	FBtr0089991	GO:0007165	signal transduction
								FBgn0000117	FBtr0089991	GO:0019899	enzyme binding
								FBgn0000117	FBtr0089991	GO:0000902	cell morphogenesis
								FBgn0000117	FBtr0089991	GO:0042592	homeostatic process
								FBgn0000117	FBtr0089991	GO:0022607	cellular component assembly
								FBgn0000117	FBtr0089991	GO:0034330	cell junction organization
								FBgn0000117	FBtr0089991	GO:0040007	growth
								FBgn0000117	FBtr0089991	GO:0031410	cytoplasmic vesicle
								FBgn0000117	FBtr0089991	GO:0032991	protein-containing complex
								FBgn0000117	FBtr0089991	GO:0008219	cell death
								FBgn0000117	FBtr0089988	GO:0008150	biological_process
								FBgn0000117	FBtr0089988	GO:0048856	anatomical structure development
								FBgn0000117	FBtr0089988	GO:0005575	cellular_component
								FBgn0000117	FBtr0089988	GO:0009058	biosynthetic process
								FBgn0000117	FBtr0089988	GO:0034641	cellular nitrogen compound metabolic process
								FBgn0000117	FBtr0089988	GO:0003674	molecular_function
								FBgn0000117	FBtr0089988	GO:0005622	intracellular anatomical structure
								FBgn0000117	FBtr0089988	GO:0005634	nucleus
								FBgn0000117	FBtr0089988	GO:0043226	organelle
								FBgn0000117	FBtr0089988	GO:0005737	cytoplasm
								FBgn0000117	FBtr0089988	GO:0005829	cytosol
								FBgn0000117	FBtr0089988	GO:0005886	plasma membrane
								FBgn0000117	FBtr0089988	GO:0030154	cell differentiation
								FBgn0000117	FBtr0089988	GO:0000003	reproduction
								FBgn0000117	FBtr0089988	GO:0009790	embryo development
								FBgn0000117	FBtr0089988	GO:0048646	anatomical structure formation involved in morphogenesis
								FBgn0000117	FBtr0089988	GO:0007155	cell adhesion
								FBgn0000117	FBtr0089988	GO:0050877	nervous system process
								FBgn0000117	FBtr0089988	GO:0008134	transcription factor binding
								FBgn0000117	FBtr0089988	GO:0005654	nucleoplasm
								FBgn0000117	FBtr0089988	GO:0007267	cell-cell signaling
								FBgn0000117	FBtr0089988	GO:0007165	signal transduction
								FBgn0000117	FBtr0089988	GO:0019899	enzyme binding
								FBgn0000117	FBtr0089988	GO:0000902	cell morphogenesis
								FBgn0000117	FBtr0089988	GO:0042592	homeostatic process
								FBgn0000117	FBtr0089988	GO:0022607	cellular component assembly
								FBgn0000117	FBtr0089988	GO:0034330	cell junction organization
								FBgn0000117	FBtr0089988	GO:0040007	growth
								FBgn0000117	FBtr0089988	GO:0031410	cytoplasmic vesicle
								FBgn0000117	FBtr0089988	GO:0032991	protein-containing complex
								FBgn0000117	FBtr0089988	GO:0008219	cell death
								FBgn0000117	FBtr0089990	GO:0008150	biological_process
								FBgn0000117	FBtr0089990	GO:0007155	cell adhesion
								FBgn0000117	FBtr0089990	GO:0003674	molecular_function
								FBgn0000117	FBtr0089989	GO:0008150	biological_process
								FBgn0000117	FBtr0089989	GO:0048856	anatomical structure development
								FBgn0000117	FBtr0089989	GO:0005575	cellular_component
								FBgn0000117	FBtr0089989	GO:0009058	biosynthetic process
								FBgn0000117	FBtr0089989	GO:0034641	cellular nitrogen compound metabolic process
								FBgn0000117	FBtr0089989	GO:0003674	molecular_function
								FBgn0000117	FBtr0089989	GO:0005622	intracellular anatomical structure
								FBgn0000117	FBtr0089989	GO:0005634	nucleus
								FBgn0000117	FBtr0089989	GO:0043226	organelle
								FBgn0000117	FBtr0089989	GO:0005737	cytoplasm
								FBgn0000117	FBtr0089989	GO:0005829	cytosol
								FBgn0000117	FBtr0089989	GO:0005886	plasma membrane
								FBgn0000117	FBtr0089989	GO:0030154	cell differentiation
								FBgn0000117	FBtr0089989	GO:0000003	reproduction
								FBgn0000117	FBtr0089989	GO:0009790	embryo development
								FBgn0000117	FBtr0089989	GO:0048646	anatomical structure formation involved in morphogenesis
								FBgn0000117	FBtr0089989	GO:0007155	cell adhesion
								FBgn0000117	FBtr0089989	GO:0050877	nervous system process
								FBgn0000117	FBtr0089989	GO:0008134	transcription factor binding
								FBgn0000117	FBtr0089989	GO:0005654	nucleoplasm
								FBgn0000117	FBtr0089989	GO:0007267	cell-cell signaling
								FBgn0000117	FBtr0089989	GO:0007165	signal transduction
								FBgn0000117	FBtr0089989	GO:0019899	enzyme binding
								FBgn0000117	FBtr0089989	GO:0000902	cell morphogenesis
								FBgn0000117	FBtr0089989	GO:0042592	homeostatic process
								FBgn0000117	FBtr0089989	GO:0022607	cellular component assembly
								FBgn0000117	FBtr0089989	GO:0034330	cell junction organization
								FBgn0000117	FBtr0089989	GO:0040007	growth
								FBgn0000117	FBtr0089989	GO:0031410	cytoplasmic vesicle
								FBgn0000117	FBtr0089989	GO:0032991	protein-containing complex
								FBgn0000117	FBtr0089989	GO:0008219	cell death
								FBgn0000117	FBtr0332583	GO:0008150	biological_process
								FBgn0000117	FBtr0332583	GO:0048856	anatomical structure development
								FBgn0000117	FBtr0332583	GO:0005575	cellular_component
								FBgn0000117	FBtr0332583	GO:0009058	biosynthetic process
								FBgn0000117	FBtr0332583	GO:0034641	cellular nitrogen compound metabolic process
								FBgn0000117	FBtr0332583	GO:0003674	molecular_function
								FBgn0000117	FBtr0332583	GO:0005622	intracellular anatomical structure
								FBgn0000117	FBtr0332583	GO:0005634	nucleus
								FBgn0000117	FBtr0332583	GO:0043226	organelle
								FBgn0000117	FBtr0332583	GO:0005737	cytoplasm
								FBgn0000117	FBtr0332583	GO:0005829	cytosol
								FBgn0000117	FBtr0332583	GO:0005886	plasma membrane
								FBgn0000117	FBtr0332583	GO:0030154	cell differentiation
								FBgn0000117	FBtr0332583	GO:0000003	reproduction
								FBgn0000117	FBtr0332583	GO:0009790	embryo development
								FBgn0000117	FBtr0332583	GO:0048646	anatomical structure formation involved in morphogenesis
								FBgn0000117	FBtr0332583	GO:0007155	cell adhesion
								FBgn0000117	FBtr0332583	GO:0050877	nervous system process
								FBgn0000117	FBtr0332583	GO:0008134	transcription factor binding
								FBgn0000117	FBtr0332583	GO:0005654	nucleoplasm
								FBgn0000117	FBtr0332583	GO:0007267	cell-cell signaling
								FBgn0000117	FBtr0332583	GO:0007165	signal transduction
								FBgn0000117	FBtr0332583	GO:0019899	enzyme binding
								FBgn0000117	FBtr0332583	GO:0000902	cell morphogenesis
								FBgn0000117	FBtr0332583	GO:0042592	homeostatic process
								FBgn0000117	FBtr0332583	GO:0022607	cellular component assembly
								FBgn0000117	FBtr0332583	GO:0034330	cell junction organization
								FBgn0000117	FBtr0332583	GO:0040007	growth
								FBgn0000117	FBtr0332583	GO:0031410	cytoplasmic vesicle
								FBgn0000117	FBtr0332583	GO:0032991	protein-containing complex
								FBgn0000117	FBtr0332583	GO:0008219	cell death
								FBgn0000117	FBtr0089992	GO:0008150	biological_process
								FBgn0000117	FBtr0089992	GO:0048856	anatomical structure development
								FBgn0000117	FBtr0089992	GO:0005575	cellular_component
								FBgn0000117	FBtr0089992	GO:0009058	biosynthetic process
								FBgn0000117	FBtr0089992	GO:0034641	cellular nitrogen compound metabolic process
								FBgn0000117	FBtr0089992	GO:0003674	molecular_function
								FBgn0000117	FBtr0089992	GO:0005622	intracellular anatomical structure
								FBgn0000117	FBtr0089992	GO:0005634	nucleus
								FBgn0000117	FBtr0089992	GO:0043226	organelle
								FBgn0000117	FBtr0089992	GO:0005737	cytoplasm
								FBgn0000117	FBtr0089992	GO:0005829	cytosol
								FBgn0000117	FBtr0089992	GO:0005886	plasma membrane
								FBgn0000117	FBtr0089992	GO:0030154	cell differentiation
								FBgn0000117	FBtr0089992	GO:0000003	reproduction
								FBgn0000117	FBtr0089992	GO:0009790	embryo development
								FBgn0000117	FBtr0089992	GO:0048646	anatomical structure formation involved in morphogenesis
								FBgn0000117	FBtr0089992	GO:0007155	cell adhesion
								FBgn0000117	FBtr0089992	GO:0050877	nervous system process
								FBgn0000117	FBtr0089992	GO:0008134	transcription factor binding
								FBgn0000117	FBtr0089992	GO:0005654	nucleoplasm
								FBgn0000117	FBtr0089992	GO:0007267	cell-cell signaling
								FBgn0000117	FBtr0089992	GO:0007165	signal transduction
								FBgn0000117	FBtr0089992	GO:0019899	enzyme binding
								FBgn0000117	FBtr0089992	GO:0000902	cell morphogenesis
								FBgn0000117	FBtr0089992	GO:0042592	homeostatic process
								FBgn0000117	FBtr0089992	GO:0022607	cellular component assembly
								FBgn0000117	FBtr0089992	GO:0034330	cell junction organization
								FBgn0000117	FBtr0089992	GO:0040007	growth
								FBgn0000117	FBtr0089992	GO:0031410	cytoplasmic vesicle
								FBgn0000117	FBtr0089992	GO:0032991	protein-containing complex
								FBgn0000117	FBtr0089992	GO:0008219	cell death
								FBgn0000117	FBtr0089991	GO:0008150	biological_process
								FBgn0000117	FBtr0089991	GO:0048856	anatomical structure development
								FBgn0000117	FBtr0089991	GO:0005575	cellular_component
								FBgn0000117	FBtr0089991	GO:0009058	biosynthetic process
								FBgn0000117	FBtr0089991	GO:0034641	cellular nitrogen compound metabolic process
								FBgn0000117	FBtr0089991	GO:0003674	molecular_function
								FBgn0000117	FBtr0089991	GO:0005622	intracellular anatomical structure
								FBgn0000117	FBtr0089991	GO:0005634	nucleus
								FBgn0000117	FBtr0089991	GO:0043226	organelle
								FBgn0000117	FBtr0089991	GO:0005737	cytoplasm
								FBgn0000117	FBtr0089991	GO:0005829	cytosol
								FBgn0000117	FBtr0089991	GO:0005886	plasma membrane
								FBgn0000117	FBtr0089991	GO:0030154	cell differentiation
								FBgn0000117	FBtr0089991	GO:0000003	reproduction
								FBgn0000117	FBtr0089991	GO:0009790	embryo development
								FBgn0000117	FBtr0089991	GO:0048646	anatomical structure formation involved in morphogenesis
								FBgn0000117	FBtr0089991	GO:0007155	cell adhesion
								FBgn0000117	FBtr0089991	GO:0050877	nervous system process
								FBgn0000117	FBtr0089991	GO:0008134	transcription factor binding
								FBgn0000117	FBtr0089991	GO:0005654	nucleoplasm
								FBgn0000117	FBtr0089991	GO:0007267	cell-cell signaling
								FBgn0000117	FBtr0089991	GO:0007165	signal transduction
								FBgn0000117	FBtr0089991	GO:0019899	enzyme binding
								FBgn0000117	FBtr0089991	GO:0000902	cell morphogenesis
								FBgn0000117	FBtr0089991	GO:0042592	homeostatic process
								FBgn0000117	FBtr0089991	GO:0022607	cellular component assembly
								FBgn0000117	FBtr0089991	GO:0034330	cell junction organization
								FBgn0000117	FBtr0089991	GO:0040007	growth
								FBgn0000117	FBtr0089991	GO:0031410	cytoplasmic vesicle
								FBgn0000117	FBtr0089991	GO:0032991	protein-containing complex
								FBgn0000117	FBtr0089991	GO:0008219	cell death
								FBgn0000117	FBtr0089988	GO:0008150	biological_process
								FBgn0000117	FBtr0089988	GO:0048856	anatomical structure development
								FBgn0000117	FBtr0089988	GO:0005575	cellular_component
								FBgn0000117	FBtr0089988	GO:0009058	biosynthetic process
								FBgn0000117	FBtr0089988	GO:0034641	cellular nitrogen compound metabolic process
								FBgn0000117	FBtr0089988	GO:0003674	molecular_function
								FBgn0000117	FBtr0089988	GO:0005622	intracellular anatomical structure
								FBgn0000117	FBtr0089988	GO:0005634	nucleus
								FBgn0000117	FBtr0089988	GO:0043226	organelle
								FBgn0000117	FBtr0089988	GO:0005737	cytoplasm
								FBgn0000117	FBtr0089988	GO:0005829	cytosol
								FBgn0000117	FBtr0089988	GO:0005886	plasma membrane
								FBgn0000117	FBtr0089988	GO:0030154	cell differentiation
								FBgn0000117	FBtr0089988	GO:0000003	reproduction
								FBgn0000117	FBtr0089988	GO:0009790	embryo development
								FBgn0000117	FBtr0089988	GO:0048646	anatomical structure formation involved in morphogenesis
								FBgn0000117	FBtr0089988	GO:0007155	cell adhesion
								FBgn0000117	FBtr0089988	GO:0050877	nervous system process
								FBgn0000117	FBtr0089988	GO:0008134	transcription factor binding
								FBgn0000117	FBtr0089988	GO:0005654	nucleoplasm
								FBgn0000117	FBtr0089988	GO:0007267	cell-cell signaling
								FBgn0000117	FBtr0089988	GO:0007165	signal transduction
								FBgn0000117	FBtr0089988	GO:0019899	enzyme binding
								FBgn0000117	FBtr0089988	GO:0000902	cell morphogenesis
								FBgn0000117	FBtr0089988	GO:0042592	homeostatic process
								FBgn0000117	FBtr0089988	GO:0022607	cellular component assembly
								FBgn0000117	FBtr0089988	GO:0034330	cell junction organization
								FBgn0000117	FBtr0089988	GO:0040007	growth
								FBgn0000117	FBtr0089988	GO:0031410	cytoplasmic vesicle
								FBgn0000117	FBtr0089988	GO:0032991	protein-containing complex
								FBgn0000117	FBtr0089988	GO:0008219	cell death
								FBgn0000117	FBtr0089990	GO:0008150	biological_process
								FBgn0000117	FBtr0089990	GO:0007155	cell adhesion
								FBgn0000117	FBtr0089990	GO:0003674	molecular_function
								FBgn0000117	FBtr0089989	GO:0008150	biological_process
								FBgn0000117	FBtr0089989	GO:0048856	anatomical structure development
								FBgn0000117	FBtr0089989	GO:0005575	cellular_component
								FBgn0000117	FBtr0089989	GO:0009058	biosynthetic process
								FBgn0000117	FBtr0089989	GO:0034641	cellular nitrogen compound metabolic process
								FBgn0000117	FBtr0089989	GO:0003674	molecular_function
								FBgn0000117	FBtr0089989	GO:0005622	intracellular anatomical structure
								FBgn0000117	FBtr0089989	GO:0005634	nucleus
								FBgn0000117	FBtr0089989	GO:0043226	organelle
								FBgn0000117	FBtr0089989	GO:0005737	cytoplasm
								FBgn0000117	FBtr0089989	GO:0005829	cytosol
								FBgn0000117	FBtr0089989	GO:0005886	plasma membrane
								FBgn0000117	FBtr0089989	GO:0030154	cell differentiation
								FBgn0000117	FBtr0089989	GO:0000003	reproduction
								FBgn0000117	FBtr0089989	GO:0009790	embryo development
								FBgn0000117	FBtr0089989	GO:0048646	anatomical structure formation involved in morphogenesis
								FBgn0000117	FBtr0089989	GO:0007155	cell adhesion
								FBgn0000117	FBtr0089989	GO:0050877	nervous system process
								FBgn0000117	FBtr0089989	GO:0008134	transcription factor binding
								FBgn0000117	FBtr0089989	GO:0005654	nucleoplasm
								FBgn0000117	FBtr0089989	GO:0007267	cell-cell signaling
								FBgn0000117	FBtr0089989	GO:0007165	signal transduction
								FBgn0000117	FBtr0089989	GO:0019899	enzyme binding
								FBgn0000117	FBtr0089989	GO:0000902	cell morphogenesis
								FBgn0000117	FBtr0089989	GO:0042592	homeostatic process
								FBgn0000117	FBtr0089989	GO:0022607	cellular component assembly
								FBgn0000117	FBtr0089989	GO:0034330	cell junction organization
								FBgn0000117	FBtr0089989	GO:0040007	growth
								FBgn0000117	FBtr0089989	GO:0031410	cytoplasmic vesicle
								FBgn0000117	FBtr0089989	GO:0032991	protein-containing complex
								FBgn0000117	FBtr0089989	GO:0008219	cell death
								FBgn0000117	FBtr0332583	GO:0008150	biological_process
								FBgn0000117	FBtr0332583	GO:0048856	anatomical structure development
								FBgn0000117	FBtr0332583	GO:0005575	cellular_component
								FBgn0000117	FBtr0332583	GO:0009058	biosynthetic process
								FBgn0000117	FBtr0332583	GO:0034641	cellular nitrogen compound metabolic process
								FBgn0000117	FBtr0332583	GO:0003674	molecular_function
								FBgn0000117	FBtr0332583	GO:0005622	intracellular anatomical structure
								FBgn0000117	FBtr0332583	GO:0005634	nucleus
								FBgn0000117	FBtr0332583	GO:0043226	organelle
								FBgn0000117	FBtr0332583	GO:0005737	cytoplasm
								FBgn0000117	FBtr0332583	GO:0005829	cytosol
								FBgn0000117	FBtr0332583	GO:0005886	plasma membrane
								FBgn0000117	FBtr0332583	GO:0030154	cell differentiation
								FBgn0000117	FBtr0332583	GO:0000003	reproduction
								FBgn0000117	FBtr0332583	GO:0009790	embryo development
								FBgn0000117	FBtr0332583	GO:0048646	anatomical structure formation involved in morphogenesis
								FBgn0000117	FBtr0332583	GO:0007155	cell adhesion
								FBgn0000117	FBtr0332583	GO:0050877	nervous system process
								FBgn0000117	FBtr0332583	GO:0008134	transcription factor binding
								FBgn0000117	FBtr0332583	GO:0005654	nucleoplasm
								FBgn0000117	FBtr0332583	GO:0007267	cell-cell signaling
								FBgn0000117	FBtr0332583	GO:0007165	signal transduction
								FBgn0000117	FBtr0332583	GO:0019899	enzyme binding
								FBgn0000117	FBtr0332583	GO:0000902	cell morphogenesis
								FBgn0000117	FBtr0332583	GO:0042592	homeostatic process
								FBgn0000117	FBtr0332583	GO:0022607	cellular component assembly
								FBgn0000117	FBtr0332583	GO:0034330	cell junction organization
								FBgn0000117	FBtr0332583	GO:0040007	growth
								FBgn0000117	FBtr0332583	GO:0031410	cytoplasmic vesicle
								FBgn0000117	FBtr0332583	GO:0032991	protein-containing complex
								FBgn0000117	FBtr0332583	GO:0008219	cell death
								FBgn0000117	FBtr0089992	GO:0008150	biological_process
								FBgn0000117	FBtr0089992	GO:0048856	anatomical structure development
								FBgn0000117	FBtr0089992	GO:0005575	cellular_component
								FBgn0000117	FBtr0089992	GO:0009058	biosynthetic process
								FBgn0000117	FBtr0089992	GO:0034641	cellular nitrogen compound metabolic process
								FBgn0000117	FBtr0089992	GO:0003674	molecular_function
								FBgn0000117	FBtr0089992	GO:0005622	intracellular anatomical structure
								FBgn0000117	FBtr0089992	GO:0005634	nucleus
								FBgn0000117	FBtr0089992	GO:0043226	organelle
								FBgn0000117	FBtr0089992	GO:0005737	cytoplasm
								FBgn0000117	FBtr0089992	GO:0005829	cytosol
								FBgn0000117	FBtr0089992	GO:0005886	plasma membrane
								FBgn0000117	FBtr0089992	GO:0030154	cell differentiation
								FBgn0000117	FBtr0089992	GO:0000003	reproduction
								FBgn0000117	FBtr0089992	GO:0009790	embryo development
								FBgn0000117	FBtr0089992	GO:0048646	anatomical structure formation involved in morphogenesis
								FBgn0000117	FBtr0089992	GO:0007155	cell adhesion
								FBgn0000117	FBtr0089992	GO:0050877	nervous system process
								FBgn0000117	FBtr0089992	GO:0008134	transcription factor binding
								FBgn0000117	FBtr0089992	GO:0005654	nucleoplasm
								FBgn0000117	FBtr0089992	GO:0007267	cell-cell signaling
								FBgn0000117	FBtr0089992	GO:0007165	signal transduction
								FBgn0000117	FBtr0089992	GO:0019899	enzyme binding
								FBgn0000117	FBtr0089992	GO:0000902	cell morphogenesis
								FBgn0000117	FBtr0089992	GO:0042592	homeostatic process
								FBgn0000117	FBtr0089992	GO:0022607	cellular component assembly
								FBgn0000117	FBtr0089992	GO:0034330	cell junction organization
								FBgn0000117	FBtr0089992	GO:0040007	growth
								FBgn0000117	FBtr0089992	GO:0031410	cytoplasmic vesicle
								FBgn0000117	FBtr0089992	GO:0032991	protein-containing complex
								FBgn0000117	FBtr0089992	GO:0008219	cell death
								FBgn0000183	FBtr0081002	GO:0005575	cellular_component
								FBgn0000183	FBtr0081002	GO:0005622	intracellular anatomical structure
								FBgn0000183	FBtr0081002	GO:0005737	cytoplasm
								FBgn0000183	FBtr0081002	GO:0005829	cytosol
								FBgn0000183	FBtr0081002	GO:0008150	biological_process
								FBgn0000183	FBtr0081002	GO:0048856	anatomical structure development
								FBgn0000183	FBtr0081002	GO:0030154	cell differentiation
								FBgn0000183	FBtr0081002	GO:0000003	reproduction
								FBgn0000183	FBtr0081002	GO:0043226	organelle
								FBgn0000183	FBtr0081002	GO:0005856	cytoskeleton
								FBgn0000183	FBtr0081002	GO:0048646	anatomical structure formation involved in morphogenesis
								FBgn0000183	FBtr0081002	GO:0006810	transport
								FBgn0000183	FBtr0081002	GO:0016192	vesicle-mediated transport
								FBgn0000183	FBtr0081002	GO:0003674	molecular_function
								FBgn0000183	FBtr0081002	GO:0005794	Golgi apparatus
								FBgn0000183	FBtr0081002	GO:0019899	enzyme binding
								FBgn0000183	FBtr0081002	GO:0007010	cytoskeleton organization
								FBgn0000183	FBtr0081002	GO:0030674	protein-macromolecule adaptor activity
								FBgn0000183	FBtr0081002	GO:0021700	developmental maturation
								FBgn0000183	FBtr0081002	GO:0008092	cytoskeletal protein binding
								FBgn0000183	FBtr0081002	GO:0007267	cell-cell signaling
								FBgn0000183	FBtr0081002	GO:0031410	cytoplasmic vesicle
								FBgn0000183	FBtr0330225	GO:0005575	cellular_component
								FBgn0000183	FBtr0330225	GO:0005622	intracellular anatomical structure
								FBgn0000183	FBtr0330225	GO:0005737	cytoplasm
								FBgn0000183	FBtr0330225	GO:0005829	cytosol
								FBgn0000183	FBtr0330225	GO:0008150	biological_process
								FBgn0000183	FBtr0330225	GO:0048856	anatomical structure development
								FBgn0000183	FBtr0330225	GO:0030154	cell differentiation
								FBgn0000183	FBtr0330225	GO:0000003	reproduction
								FBgn0000183	FBtr0330225	GO:0043226	organelle
								FBgn0000183	FBtr0330225	GO:0005856	cytoskeleton
								FBgn0000183	FBtr0330225	GO:0048646	anatomical structure formation involved in morphogenesis
								FBgn0000183	FBtr0330225	GO:0006810	transport
								FBgn0000183	FBtr0330225	GO:0016192	vesicle-mediated transport
								FBgn0000183	FBtr0330225	GO:0003674	molecular_function
								FBgn0000183	FBtr0330225	GO:0005794	Golgi apparatus
								FBgn0000183	FBtr0330225	GO:0019899	enzyme binding
								FBgn0000183	FBtr0330225	GO:0007010	cytoskeleton organization
								FBgn0000183	FBtr0330225	GO:0030674	protein-macromolecule adaptor activity
								FBgn0000183	FBtr0330225	GO:0021700	developmental maturation
								FBgn0000183	FBtr0330225	GO:0008092	cytoskeletal protein binding
								FBgn0000183	FBtr0330225	GO:0007267	cell-cell signaling
								FBgn0000183	FBtr0330225	GO:0031410	cytoplasmic vesicle
								FBgn0000183	FBtr0305688	GO:0003674	molecular_function
								FBgn0000183	FBtr0305688	GO:0030674	protein-macromolecule adaptor activity
								FBgn0000183	FBtr0330226	GO:0003674	molecular_function
								FBgn0000183	FBtr0330226	GO:0030674	protein-macromolecule adaptor activity
								FBgn0000183	FBtr0081002	GO:0005575	cellular_component
								FBgn0000183	FBtr0081002	GO:0005622	intracellular anatomical structure
								FBgn0000183	FBtr0081002	GO:0005737	cytoplasm
								FBgn0000183	FBtr0081002	GO:0005829	cytosol
								FBgn0000183	FBtr0081002	GO:0008150	biological_process
								FBgn0000183	FBtr0081002	GO:0048856	anatomical structure development
								FBgn0000183	FBtr0081002	GO:0030154	cell differentiation
								FBgn0000183	FBtr0081002	GO:0000003	reproduction
								FBgn0000183	FBtr0081002	GO:0043226	organelle
								FBgn0000183	FBtr0081002	GO:0005856	cytoskeleton
								FBgn0000183	FBtr0081002	GO:0048646	anatomical structure formation involved in morphogenesis
								FBgn0000183	FBtr0081002	GO:0006810	transport
								FBgn0000183	FBtr0081002	GO:0016192	vesicle-mediated transport
								FBgn0000183	FBtr0081002	GO:0003674	molecular_function
								FBgn0000183	FBtr0081002	GO:0005794	Golgi apparatus
								FBgn0000183	FBtr0081002	GO:0019899	enzyme binding
								FBgn0000183	FBtr0081002	GO:0007010	cytoskeleton organization
								FBgn0000183	FBtr0081002	GO:0030674	protein-macromolecule adaptor activity
								FBgn0000183	FBtr0081002	GO:0021700	developmental maturation
								FBgn0000183	FBtr0081002	GO:0008092	cytoskeletal protein binding
								FBgn0000183	FBtr0081002	GO:0007267	cell-cell signaling
								FBgn0000183	FBtr0081002	GO:0031410	cytoplasmic vesicle
								FBgn0000183	FBtr0330225	GO:0005575	cellular_component
								FBgn0000183	FBtr0330225	GO:0005622	intracellular anatomical structure
								FBgn0000183	FBtr0330225	GO:0005737	cytoplasm
								FBgn0000183	FBtr0330225	GO:0005829	cytosol
								FBgn0000183	FBtr0330225	GO:0008150	biological_process
								FBgn0000183	FBtr0330225	GO:0048856	anatomical structure development
								FBgn0000183	FBtr0330225	GO:0030154	cell differentiation
								FBgn0000183	FBtr0330225	GO:0000003	reproduction
								FBgn0000183	FBtr0330225	GO:0043226	organelle
								FBgn0000183	FBtr0330225	GO:0005856	cytoskeleton
								FBgn0000183	FBtr0330225	GO:0048646	anatomical structure formation involved in morphogenesis
								FBgn0000183	FBtr0330225	GO:0006810	transport
								FBgn0000183	FBtr0330225	GO:0016192	vesicle-mediated transport
								FBgn0000183	FBtr0330225	GO:0003674	molecular_function
								FBgn0000183	FBtr0330225	GO:0005794	Golgi apparatus
								FBgn0000183	FBtr0330225	GO:0019899	enzyme binding
								FBgn0000183	FBtr0330225	GO:0007010	cytoskeleton organization
								FBgn0000183	FBtr0330225	GO:0030674	protein-macromolecule adaptor activity
								FBgn0000183	FBtr0330225	GO:0021700	developmental maturation
								FBgn0000183	FBtr0330225	GO:0008092	cytoskeletal protein binding
								FBgn0000183	FBtr0330225	GO:0007267	cell-cell signaling
								FBgn0000183	FBtr0330225	GO:0031410	cytoplasmic vesicle
								FBgn0000183	FBtr0305688	GO:0003674	molecular_function
								FBgn0000183	FBtr0305688	GO:0030674	protein-macromolecule adaptor activity
								FBgn0000183	FBtr0330226	GO:0003674	molecular_function
								FBgn0000183	FBtr0330226	GO:0030674	protein-macromolecule adaptor activity
								FBgn0000183	FBtr0081002	GO:0005575	cellular_component
								FBgn0000183	FBtr0081002	GO:0005622	intracellular anatomical structure
								FBgn0000183	FBtr0081002	GO:0005737	cytoplasm
								FBgn0000183	FBtr0081002	GO:0005829	cytosol
								FBgn0000183	FBtr0081002	GO:0008150	biological_process
								FBgn0000183	FBtr0081002	GO:0048856	anatomical structure development
								FBgn0000183	FBtr0081002	GO:0030154	cell differentiation
								FBgn0000183	FBtr0081002	GO:0000003	reproduction
								FBgn0000183	FBtr0081002	GO:0043226	organelle
								FBgn0000183	FBtr0081002	GO:0005856	cytoskeleton
								FBgn0000183	FBtr0081002	GO:0048646	anatomical structure formation involved in morphogenesis
								FBgn0000183	FBtr0081002	GO:0006810	transport
								FBgn0000183	FBtr0081002	GO:0016192	vesicle-mediated transport
								FBgn0000183	FBtr0081002	GO:0003674	molecular_function
								FBgn0000183	FBtr0081002	GO:0005794	Golgi apparatus
								FBgn0000183	FBtr0081002	GO:0019899	enzyme binding
								FBgn0000183	FBtr0081002	GO:0007010	cytoskeleton organization
								FBgn0000183	FBtr0081002	GO:0030674	protein-macromolecule adaptor activity
								FBgn0000183	FBtr0081002	GO:0021700	developmental maturation
								FBgn0000183	FBtr0081002	GO:0008092	cytoskeletal protein binding
								FBgn0000183	FBtr0081002	GO:0007267	cell-cell signaling
								FBgn0000183	FBtr0081002	GO:0031410	cytoplasmic vesicle
								FBgn0000183	FBtr0330225	GO:0005575	cellular_component
								FBgn0000183	FBtr0330225	GO:0005622	intracellular anatomical structure
								FBgn0000183	FBtr0330225	GO:0005737	cytoplasm
								FBgn0000183	FBtr0330225	GO:0005829	cytosol
								FBgn0000183	FBtr0330225	GO:0008150	biological_process
								FBgn0000183	FBtr0330225	GO:0048856	anatomical structure development
								FBgn0000183	FBtr0330225	GO:0030154	cell differentiation
								FBgn0000183	FBtr0330225	GO:0000003	reproduction
								FBgn0000183	FBtr0330225	GO:0043226	organelle
								FBgn0000183	FBtr0330225	GO:0005856	cytoskeleton
								FBgn0000183	FBtr0330225	GO:0048646	anatomical structure formation involved in morphogenesis
								FBgn0000183	FBtr0330225	GO:0006810	transport
								FBgn0000183	FBtr0330225	GO:0016192	vesicle-mediated transport
								FBgn0000183	FBtr0330225	GO:0003674	molecular_function
								FBgn0000183	FBtr0330225	GO:0005794	Golgi apparatus
								FBgn0000183	FBtr0330225	GO:0019899	enzyme binding
								FBgn0000183	FBtr0330225	GO:0007010	cytoskeleton organization
								FBgn0000183	FBtr0330225	GO:0030674	protein-macromolecule adaptor activity
								FBgn0000183	FBtr0330225	GO:0021700	developmental maturation
								FBgn0000183	FBtr0330225	GO:0008092	cytoskeletal protein binding
								FBgn0000183	FBtr0330225	GO:0007267	cell-cell signaling
								FBgn0000183	FBtr0330225	GO:0031410	cytoplasmic vesicle
								FBgn0000183	FBtr0305688	GO:0003674	molecular_function
								FBgn0000183	FBtr0305688	GO:0030674	protein-macromolecule adaptor activity
								FBgn0000183	FBtr0330226	GO:0003674	molecular_function
								FBgn0000183	FBtr0330226	GO:0030674	protein-macromolecule adaptor activity
								FBgn0000253	FBtr0345018	GO:0005575	cellular_component
								FBgn0000253	FBtr0345018	GO:0005622	intracellular anatomical structure
								FBgn0000253	FBtr0345018	GO:0005737	cytoplasm
								FBgn0000253	FBtr0345018	GO:0005829	cytosol
								FBgn0000253	FBtr0345018	GO:0043226	organelle
								FBgn0000253	FBtr0345018	GO:0005856	cytoskeleton
								FBgn0000253	FBtr0345018	GO:0005815	microtubule organizing center
								FBgn0000253	FBtr0345018	GO:0008150	biological_process
								FBgn0000253	FBtr0345018	GO:0050877	nervous system process
								FBgn0000253	FBtr0345018	GO:0008219	cell death
								FBgn0000253	FBtr0345018	GO:0048856	anatomical structure development
								FBgn0000253	FBtr0345018	GO:0030154	cell differentiation
								FBgn0000253	FBtr0345018	GO:0006464	cellular protein modification process
								FBgn0000253	FBtr0345018	GO:0042592	homeostatic process
								FBgn0000253	FBtr0345018	GO:0051276	chromosome organization
								FBgn0000253	FBtr0345018	GO:0007010	cytoskeleton organization
								FBgn0000253	FBtr0345018	GO:0005634	nucleus
								FBgn0000253	FBtr0345018	GO:0005654	nucleoplasm
								FBgn0000253	FBtr0345018	GO:0003674	molecular_function
								FBgn0000253	FBtr0345018	GO:0043167	ion binding
								FBgn0000253	FBtr0345018	GO:0007165	signal transduction
								FBgn0000253	FBtr0345018	GO:0040011	locomotion
								FBgn0000253	FBtr0345018	GO:0000902	cell morphogenesis
								FBgn0000253	FBtr0345018	GO:0007049	cell cycle
								FBgn0000253	FBtr0345018	GO:0022607	cellular component assembly
								FBgn0000253	FBtr0345018	GO:0030234	enzyme regulator activity
								FBgn0000253	FBtr0345018	GO:0008092	cytoskeletal protein binding
								FBgn0000253	FBtr0345018	GO:0032991	protein-containing complex
								FBgn0000253	FBtr0345018	GO:0006810	transport
								FBgn0000253	FBtr0345018	GO:0055085	transmembrane transport
								FBgn0000253	FBtr0345018	GO:0005886	plasma membrane
								FBgn0000253	FBtr0304964	GO:0005575	cellular_component
								FBgn0000253	FBtr0304964	GO:0005622	intracellular anatomical structure
								FBgn0000253	FBtr0304964	GO:0005737	cytoplasm
								FBgn0000253	FBtr0304964	GO:0005829	cytosol
								FBgn0000253	FBtr0304964	GO:0043226	organelle
								FBgn0000253	FBtr0304964	GO:0005856	cytoskeleton
								FBgn0000253	FBtr0304964	GO:0005815	microtubule organizing center
								FBgn0000253	FBtr0304964	GO:0008150	biological_process
								FBgn0000253	FBtr0304964	GO:0050877	nervous system process
								FBgn0000253	FBtr0304964	GO:0008219	cell death
								FBgn0000253	FBtr0304964	GO:0048856	anatomical structure development
								FBgn0000253	FBtr0304964	GO:0030154	cell differentiation
								FBgn0000253	FBtr0304964	GO:0006464	cellular protein modification process
								FBgn0000253	FBtr0304964	GO:0042592	homeostatic process
								FBgn0000253	FBtr0304964	GO:0051276	chromosome organization
								FBgn0000253	FBtr0304964	GO:0007010	cytoskeleton organization
								FBgn0000253	FBtr0304964	GO:0005634	nucleus
								FBgn0000253	FBtr0304964	GO:0005654	nucleoplasm
								FBgn0000253	FBtr0304964	GO:0003674	molecular_function
								FBgn0000253	FBtr0304964	GO:0043167	ion binding
								FBgn0000253	FBtr0304964	GO:0007165	signal transduction
								FBgn0000253	FBtr0304964	GO:0040011	locomotion
								FBgn0000253	FBtr0304964	GO:0000902	cell morphogenesis
								FBgn0000253	FBtr0304964	GO:0007049	cell cycle
								FBgn0000253	FBtr0304964	GO:0022607	cellular component assembly
								FBgn0000253	FBtr0304964	GO:0030234	enzyme regulator activity
								FBgn0000253	FBtr0304964	GO:0008092	cytoskeletal protein binding
								FBgn0000253	FBtr0304964	GO:0032991	protein-containing complex
								FBgn0000253	FBtr0304964	GO:0006810	transport
								FBgn0000253	FBtr0304964	GO:0055085	transmembrane transport
								FBgn0000253	FBtr0304964	GO:0005886	plasma membrane
								FBgn0000253	FBtr0304963	GO:0005575	cellular_component
								FBgn0000253	FBtr0304963	GO:0005622	intracellular anatomical structure
								FBgn0000253	FBtr0304963	GO:0005737	cytoplasm
								FBgn0000253	FBtr0304963	GO:0005829	cytosol
								FBgn0000253	FBtr0304963	GO:0043226	organelle
								FBgn0000253	FBtr0304963	GO:0005856	cytoskeleton
								FBgn0000253	FBtr0304963	GO:0005815	microtubule organizing center
								FBgn0000253	FBtr0304963	GO:0008150	biological_process
								FBgn0000253	FBtr0304963	GO:0050877	nervous system process
								FBgn0000253	FBtr0304963	GO:0008219	cell death
								FBgn0000253	FBtr0304963	GO:0048856	anatomical structure development
								FBgn0000253	FBtr0304963	GO:0030154	cell differentiation
								FBgn0000253	FBtr0304963	GO:0006464	cellular protein modification process
								FBgn0000253	FBtr0304963	GO:0042592	homeostatic process
								FBgn0000253	FBtr0304963	GO:0051276	chromosome organization
								FBgn0000253	FBtr0304963	GO:0007010	cytoskeleton organization
								FBgn0000253	FBtr0304963	GO:0005634	nucleus
								FBgn0000253	FBtr0304963	GO:0005654	nucleoplasm
								FBgn0000253	FBtr0304963	GO:0003674	molecular_function
								FBgn0000253	FBtr0304963	GO:0043167	ion binding
								FBgn0000253	FBtr0304963	GO:0007165	signal transduction
								FBgn0000253	FBtr0304963	GO:0040011	locomotion
								FBgn0000253	FBtr0304963	GO:0000902	cell morphogenesis
								FBgn0000253	FBtr0304963	GO:0007049	cell cycle
								FBgn0000253	FBtr0304963	GO:0022607	cellular component assembly
								FBgn0000253	FBtr0304963	GO:0030234	enzyme regulator activity
								FBgn0000253	FBtr0304963	GO:0008092	cytoskeletal protein binding
								FBgn0000253	FBtr0304963	GO:0032991	protein-containing complex
								FBgn0000253	FBtr0304963	GO:0006810	transport
								FBgn0000253	FBtr0304963	GO:0055085	transmembrane transport
								FBgn0000253	FBtr0304963	GO:0005886	plasma membrane
								FBgn0000253	FBtr0088002	GO:0005575	cellular_component
								FBgn0000253	FBtr0088002	GO:0005622	intracellular anatomical structure
								FBgn0000253	FBtr0088002	GO:0005737	cytoplasm
								FBgn0000253	FBtr0088002	GO:0005829	cytosol
								FBgn0000253	FBtr0088002	GO:0043226	organelle
								FBgn0000253	FBtr0088002	GO:0005856	cytoskeleton
								FBgn0000253	FBtr0088002	GO:0005815	microtubule organizing center
								FBgn0000253	FBtr0088002	GO:0008150	biological_process
								FBgn0000253	FBtr0088002	GO:0050877	nervous system process
								FBgn0000253	FBtr0088002	GO:0008219	cell death
								FBgn0000253	FBtr0088002	GO:0048856	anatomical structure development
								FBgn0000253	FBtr0088002	GO:0030154	cell differentiation
								FBgn0000253	FBtr0088002	GO:0006464	cellular protein modification process
								FBgn0000253	FBtr0088002	GO:0042592	homeostatic process
								FBgn0000253	FBtr0088002	GO:0051276	chromosome organization
								FBgn0000253	FBtr0088002	GO:0007010	cytoskeleton organization
								FBgn0000253	FBtr0088002	GO:0005634	nucleus
								FBgn0000253	FBtr0088002	GO:0005654	nucleoplasm
								FBgn0000253	FBtr0088002	GO:0003674	molecular_function
								FBgn0000253	FBtr0088002	GO:0043167	ion binding
								FBgn0000253	FBtr0088002	GO:0007165	signal transduction
								FBgn0000253	FBtr0088002	GO:0040011	locomotion
								FBgn0000253	FBtr0088002	GO:0000902	cell morphogenesis
								FBgn0000253	FBtr0088002	GO:0007049	cell cycle
								FBgn0000253	FBtr0088002	GO:0022607	cellular component assembly
								FBgn0000253	FBtr0088002	GO:0030234	enzyme regulator activity
								FBgn0000253	FBtr0088002	GO:0008092	cytoskeletal protein binding
								FBgn0000253	FBtr0088002	GO:0032991	protein-containing complex
								FBgn0000253	FBtr0088002	GO:0006810	transport
								FBgn0000253	FBtr0088002	GO:0055085	transmembrane transport
								FBgn0000253	FBtr0088002	GO:0005886	plasma membrane
								FBgn0000253	FBtr0088001	GO:0005575	cellular_component
								FBgn0000253	FBtr0088001	GO:0005622	intracellular anatomical structure
								FBgn0000253	FBtr0088001	GO:0005737	cytoplasm
								FBgn0000253	FBtr0088001	GO:0005829	cytosol
								FBgn0000253	FBtr0088001	GO:0043226	organelle
								FBgn0000253	FBtr0088001	GO:0005856	cytoskeleton
								FBgn0000253	FBtr0088001	GO:0005815	microtubule organizing center
								FBgn0000253	FBtr0088001	GO:0008150	biological_process
								FBgn0000253	FBtr0088001	GO:0050877	nervous system process
								FBgn0000253	FBtr0088001	GO:0008219	cell death
								FBgn0000253	FBtr0088001	GO:0048856	anatomical structure development
								FBgn0000253	FBtr0088001	GO:0030154	cell differentiation
								FBgn0000253	FBtr0088001	GO:0006464	cellular protein modification process
								FBgn0000253	FBtr0088001	GO:0042592	homeostatic process
								FBgn0000253	FBtr0088001	GO:0051276	chromosome organization
								FBgn0000253	FBtr0088001	GO:0007010	cytoskeleton organization
								FBgn0000253	FBtr0088001	GO:0005634	nucleus
								FBgn0000253	FBtr0088001	GO:0005654	nucleoplasm
								FBgn0000253	FBtr0088001	GO:0003674	molecular_function
								FBgn0000253	FBtr0088001	GO:0043167	ion binding
								FBgn0000253	FBtr0088001	GO:0007165	signal transduction
								FBgn0000253	FBtr0088001	GO:0040011	locomotion
								FBgn0000253	FBtr0088001	GO:0000902	cell morphogenesis
								FBgn0000253	FBtr0088001	GO:0007049	cell cycle
								FBgn0000253	FBtr0088001	GO:0022607	cellular component assembly
								FBgn0000253	FBtr0088001	GO:0030234	enzyme regulator activity
								FBgn0000253	FBtr0088001	GO:0008092	cytoskeletal protein binding
								FBgn0000253	FBtr0088001	GO:0032991	protein-containing complex
								FBgn0000253	FBtr0088001	GO:0006810	transport
								FBgn0000253	FBtr0088001	GO:0055085	transmembrane transport
								FBgn0000253	FBtr0088001	GO:0005886	plasma membrane
								FBgn0000253	FBtr0345018	GO:0005575	cellular_component
								FBgn0000253	FBtr0345018	GO:0005622	intracellular anatomical structure
								FBgn0000253	FBtr0345018	GO:0005737	cytoplasm
								FBgn0000253	FBtr0345018	GO:0005829	cytosol
								FBgn0000253	FBtr0345018	GO:0043226	organelle
								FBgn0000253	FBtr0345018	GO:0005856	cytoskeleton
								FBgn0000253	FBtr0345018	GO:0005815	microtubule organizing center
								FBgn0000253	FBtr0345018	GO:0008150	biological_process
								FBgn0000253	FBtr0345018	GO:0050877	nervous system process
								FBgn0000253	FBtr0345018	GO:0008219	cell death
								FBgn0000253	FBtr0345018	GO:0048856	anatomical structure development
								FBgn0000253	FBtr0345018	GO:0030154	cell differentiation
								FBgn0000253	FBtr0345018	GO:0006464	cellular protein modification process
								FBgn0000253	FBtr0345018	GO:0042592	homeostatic process
								FBgn0000253	FBtr0345018	GO:0051276	chromosome organization
								FBgn0000253	FBtr0345018	GO:0007010	cytoskeleton organization
								FBgn0000253	FBtr0345018	GO:0005634	nucleus
								FBgn0000253	FBtr0345018	GO:0005654	nucleoplasm
								FBgn0000253	FBtr0345018	GO:0003674	molecular_function
								FBgn0000253	FBtr0345018	GO:0043167	ion binding
								FBgn0000253	FBtr0345018	GO:0007165	signal transduction
								FBgn0000253	FBtr0345018	GO:0040011	locomotion
								FBgn0000253	FBtr0345018	GO:0000902	cell morphogenesis
								FBgn0000253	FBtr0345018	GO:0007049	cell cycle
								FBgn0000253	FBtr0345018	GO:0022607	cellular component assembly
								FBgn0000253	FBtr0345018	GO:0030234	enzyme regulator activity
								FBgn0000253	FBtr0345018	GO:0008092	cytoskeletal protein binding
								FBgn0000253	FBtr0345018	GO:0032991	protein-containing complex
								FBgn0000253	FBtr0345018	GO:0006810	transport
								FBgn0000253	FBtr0345018	GO:0055085	transmembrane transport
								FBgn0000253	FBtr0345018	GO:0005886	plasma membrane
								FBgn0000253	FBtr0304964	GO:0005575	cellular_component
								FBgn0000253	FBtr0304964	GO:0005622	intracellular anatomical structure
								FBgn0000253	FBtr0304964	GO:0005737	cytoplasm
								FBgn0000253	FBtr0304964	GO:0005829	cytosol
								FBgn0000253	FBtr0304964	GO:0043226	organelle
								FBgn0000253	FBtr0304964	GO:0005856	cytoskeleton
								FBgn0000253	FBtr0304964	GO:0005815	microtubule organizing center
								FBgn0000253	FBtr0304964	GO:0008150	biological_process
								FBgn0000253	FBtr0304964	GO:0050877	nervous system process
								FBgn0000253	FBtr0304964	GO:0008219	cell death
								FBgn0000253	FBtr0304964	GO:0048856	anatomical structure development
								FBgn0000253	FBtr0304964	GO:0030154	cell differentiation
								FBgn0000253	FBtr0304964	GO:0006464	cellular protein modification process
								FBgn0000253	FBtr0304964	GO:0042592	homeostatic process
								FBgn0000253	FBtr0304964	GO:0051276	chromosome organization
								FBgn0000253	FBtr0304964	GO:0007010	cytoskeleton organization
								FBgn0000253	FBtr0304964	GO:0005634	nucleus
								FBgn0000253	FBtr0304964	GO:0005654	nucleoplasm
								FBgn0000253	FBtr0304964	GO:0003674	molecular_function
								FBgn0000253	FBtr0304964	GO:0043167	ion binding
								FBgn0000253	FBtr0304964	GO:0007165	signal transduction
								FBgn0000253	FBtr0304964	GO:0040011	locomotion
								FBgn0000253	FBtr0304964	GO:0000902	cell morphogenesis
								FBgn0000253	FBtr0304964	GO:0007049	cell cycle
								FBgn0000253	FBtr0304964	GO:0022607	cellular component assembly
								FBgn0000253	FBtr0304964	GO:0030234	enzyme regulator activity
								FBgn0000253	FBtr0304964	GO:0008092	cytoskeletal protein binding
								FBgn0000253	FBtr0304964	GO:0032991	protein-containing complex
								FBgn0000253	FBtr0304964	GO:0006810	transport
								FBgn0000253	FBtr0304964	GO:0055085	transmembrane transport
								FBgn0000253	FBtr0304964	GO:0005886	plasma membrane
								FBgn0000253	FBtr0304963	GO:0005575	cellular_component
								FBgn0000253	FBtr0304963	GO:0005622	intracellular anatomical structure
								FBgn0000253	FBtr0304963	GO:0005737	cytoplasm
								FBgn0000253	FBtr0304963	GO:0005829	cytosol
								FBgn0000253	FBtr0304963	GO:0043226	organelle
								FBgn0000253	FBtr0304963	GO:0005856	cytoskeleton
								FBgn0000253	FBtr0304963	GO:0005815	microtubule organizing center
								FBgn0000253	FBtr0304963	GO:0008150	biological_process
								FBgn0000253	FBtr0304963	GO:0050877	nervous system process
								FBgn0000253	FBtr0304963	GO:0008219	cell death
								FBgn0000253	FBtr0304963	GO:0048856	anatomical structure development
								FBgn0000253	FBtr0304963	GO:0030154	cell differentiation
								FBgn0000253	FBtr0304963	GO:0006464	cellular protein modification process
								FBgn0000253	FBtr0304963	GO:0042592	homeostatic process
								FBgn0000253	FBtr0304963	GO:0051276	chromosome organization
								FBgn0000253	FBtr0304963	GO:0007010	cytoskeleton organization
								FBgn0000253	FBtr0304963	GO:0005634	nucleus
								FBgn0000253	FBtr0304963	GO:0005654	nucleoplasm
								FBgn0000253	FBtr0304963	GO:0003674	molecular_function
								FBgn0000253	FBtr0304963	GO:0043167	ion binding
								FBgn0000253	FBtr0304963	GO:0007165	signal transduction
								FBgn0000253	FBtr0304963	GO:0040011	locomotion
								FBgn0000253	FBtr0304963	GO:0000902	cell morphogenesis
								FBgn0000253	FBtr0304963	GO:0007049	cell cycle
								FBgn0000253	FBtr0304963	GO:0022607	cellular component assembly
								FBgn0000253	FBtr0304963	GO:0030234	enzyme regulator activity
								FBgn0000253	FBtr0304963	GO:0008092	cytoskeletal protein binding
								FBgn0000253	FBtr0304963	GO:0032991	protein-containing complex
								FBgn0000253	FBtr0304963	GO:0006810	transport
								FBgn0000253	FBtr0304963	GO:0055085	transmembrane transport
								FBgn0000253	FBtr0304963	GO:0005886	plasma membrane
								FBgn0000253	FBtr0088002	GO:0005575	cellular_component
								FBgn0000253	FBtr0088002	GO:0005622	intracellular anatomical structure
								FBgn0000253	FBtr0088002	GO:0005737	cytoplasm
								FBgn0000253	FBtr0088002	GO:0005829	cytosol
								FBgn0000253	FBtr0088002	GO:0043226	organelle
								FBgn0000253	FBtr0088002	GO:0005856	cytoskeleton
								FBgn0000253	FBtr0088002	GO:0005815	microtubule organizing center
								FBgn0000253	FBtr0088002	GO:0008150	biological_process
								FBgn0000253	FBtr0088002	GO:0050877	nervous system process
								FBgn0000253	FBtr0088002	GO:0008219	cell death
								FBgn0000253	FBtr0088002	GO:0048856	anatomical structure development
								FBgn0000253	FBtr0088002	GO:0030154	cell differentiation
								FBgn0000253	FBtr0088002	GO:0006464	cellular protein modification process
								FBgn0000253	FBtr0088002	GO:0042592	homeostatic process
								FBgn0000253	FBtr0088002	GO:0051276	chromosome organization
								FBgn0000253	FBtr0088002	GO:0007010	cytoskeleton organization
								FBgn0000253	FBtr0088002	GO:0005634	nucleus
								FBgn0000253	FBtr0088002	GO:0005654	nucleoplasm
								FBgn0000253	FBtr0088002	GO:0003674	molecular_function
								FBgn0000253	FBtr0088002	GO:0043167	ion binding
								FBgn0000253	FBtr0088002	GO:0007165	signal transduction
								FBgn0000253	FBtr0088002	GO:0040011	locomotion
								FBgn0000253	FBtr0088002	GO:0000902	cell morphogenesis
								FBgn0000253	FBtr0088002	GO:0007049	cell cycle
								FBgn0000253	FBtr0088002	GO:0022607	cellular component assembly
								FBgn0000253	FBtr0088002	GO:0030234	enzyme regulator activity
								FBgn0000253	FBtr0088002	GO:0008092	cytoskeletal protein binding
								FBgn0000253	FBtr0088002	GO:0032991	protein-containing complex
								FBgn0000253	FBtr0088002	GO:0006810	transport
								FBgn0000253	FBtr0088002	GO:0055085	transmembrane transport
								FBgn0000253	FBtr0088002	GO:0005886	plasma membrane
								FBgn0000253	FBtr0088001	GO:0005575	cellular_component
								FBgn0000253	FBtr0088001	GO:0005622	intracellular anatomical structure
								FBgn0000253	FBtr0088001	GO:0005737	cytoplasm
								FBgn0000253	FBtr0088001	GO:0005829	cytosol
								FBgn0000253	FBtr0088001	GO:0043226	organelle
								FBgn0000253	FBtr0088001	GO:0005856	cytoskeleton
								FBgn0000253	FBtr0088001	GO:0005815	microtubule organizing center
								FBgn0000253	FBtr0088001	GO:0008150	biological_process
								FBgn0000253	FBtr0088001	GO:0050877	nervous system process
								FBgn0000253	FBtr0088001	GO:0008219	cell death
								FBgn0000253	FBtr0088001	GO:0048856	anatomical structure development
								FBgn0000253	FBtr0088001	GO:0030154	cell differentiation
								FBgn0000253	FBtr0088001	GO:0006464	cellular protein modification process
								FBgn0000253	FBtr0088001	GO:0042592	homeostatic process
								FBgn0000253	FBtr0088001	GO:0051276	chromosome organization
								FBgn0000253	FBtr0088001	GO:0007010	cytoskeleton organization
								FBgn0000253	FBtr0088001	GO:0005634	nucleus
								FBgn0000253	FBtr0088001	GO:0005654	nucleoplasm
								FBgn0000253	FBtr0088001	GO:0003674	molecular_function
								FBgn0000253	FBtr0088001	GO:0043167	ion binding
								FBgn0000253	FBtr0088001	GO:0007165	signal transduction
								FBgn0000253	FBtr0088001	GO:0040011	locomotion
								FBgn0000253	FBtr0088001	GO:0000902	cell morphogenesis
								FBgn0000253	FBtr0088001	GO:0007049	cell cycle
								FBgn0000253	FBtr0088001	GO:0022607	cellular component assembly
								FBgn0000253	FBtr0088001	GO:0030234	enzyme regulator activity
								FBgn0000253	FBtr0088001	GO:0008092	cytoskeletal protein binding
								FBgn0000253	FBtr0088001	GO:0032991	protein-containing complex
								FBgn0000253	FBtr0088001	GO:0006810	transport
								FBgn0000253	FBtr0088001	GO:0055085	transmembrane transport
								FBgn0000253	FBtr0088001	GO:0005886	plasma membrane
								FBgn0000253	FBtr0345018	GO:0005575	cellular_component
								FBgn0000253	FBtr0345018	GO:0005622	intracellular anatomical structure
								FBgn0000253	FBtr0345018	GO:0005737	cytoplasm
								FBgn0000253	FBtr0345018	GO:0005829	cytosol
								FBgn0000253	FBtr0345018	GO:0043226	organelle
								FBgn0000253	FBtr0345018	GO:0005856	cytoskeleton
								FBgn0000253	FBtr0345018	GO:0005815	microtubule organizing center
								FBgn0000253	FBtr0345018	GO:0008150	biological_process
								FBgn0000253	FBtr0345018	GO:0050877	nervous system process
								FBgn0000253	FBtr0345018	GO:0008219	cell death
								FBgn0000253	FBtr0345018	GO:0048856	anatomical structure development
								FBgn0000253	FBtr0345018	GO:0030154	cell differentiation
								FBgn0000253	FBtr0345018	GO:0006464	cellular protein modification process
								FBgn0000253	FBtr0345018	GO:0042592	homeostatic process
								FBgn0000253	FBtr0345018	GO:0051276	chromosome organization
								FBgn0000253	FBtr0345018	GO:0007010	cytoskeleton organization
								FBgn0000253	FBtr0345018	GO:0005634	nucleus
								FBgn0000253	FBtr0345018	GO:0005654	nucleoplasm
								FBgn0000253	FBtr0345018	GO:0003674	molecular_function
								FBgn0000253	FBtr0345018	GO:0043167	ion binding
								FBgn0000253	FBtr0345018	GO:0007165	signal transduction
								FBgn0000253	FBtr0345018	GO:0040011	locomotion
								FBgn0000253	FBtr0345018	GO:0000902	cell morphogenesis
								FBgn0000253	FBtr0345018	GO:0007049	cell cycle
								FBgn0000253	FBtr0345018	GO:0022607	cellular component assembly
								FBgn0000253	FBtr0345018	GO:0030234	enzyme regulator activity
								FBgn0000253	FBtr0345018	GO:0008092	cytoskeletal protein binding
								FBgn0000253	FBtr0345018	GO:0032991	protein-containing complex
								FBgn0000253	FBtr0345018	GO:0006810	transport
								FBgn0000253	FBtr0345018	GO:0055085	transmembrane transport
								FBgn0000253	FBtr0345018	GO:0005886	plasma membrane
								FBgn0000253	FBtr0304964	GO:0005575	cellular_component
								FBgn0000253	FBtr0304964	GO:0005622	intracellular anatomical structure
								FBgn0000253	FBtr0304964	GO:0005737	cytoplasm
								FBgn0000253	FBtr0304964	GO:0005829	cytosol
								FBgn0000253	FBtr0304964	GO:0043226	organelle
								FBgn0000253	FBtr0304964	GO:0005856	cytoskeleton
								FBgn0000253	FBtr0304964	GO:0005815	microtubule organizing center
								FBgn0000253	FBtr0304964	GO:0008150	biological_process
								FBgn0000253	FBtr0304964	GO:0050877	nervous system process
								FBgn0000253	FBtr0304964	GO:0008219	cell death
								FBgn0000253	FBtr0304964	GO:0048856	anatomical structure development
								FBgn0000253	FBtr0304964	GO:0030154	cell differentiation
								FBgn0000253	FBtr0304964	GO:0006464	cellular protein modification process
								FBgn0000253	FBtr0304964	GO:0042592	homeostatic process
								FBgn0000253	FBtr0304964	GO:0051276	chromosome organization
								FBgn0000253	FBtr0304964	GO:0007010	cytoskeleton organization
								FBgn0000253	FBtr0304964	GO:0005634	nucleus
								FBgn0000253	FBtr0304964	GO:0005654	nucleoplasm
								FBgn0000253	FBtr0304964	GO:0003674	molecular_function
								FBgn0000253	FBtr0304964	GO:0043167	ion binding
								FBgn0000253	FBtr0304964	GO:0007165	signal transduction
								FBgn0000253	FBtr0304964	GO:0040011	locomotion
								FBgn0000253	FBtr0304964	GO:0000902	cell morphogenesis
								FBgn0000253	FBtr0304964	GO:0007049	cell cycle
								FBgn0000253	FBtr0304964	GO:0022607	cellular component assembly
								FBgn0000253	FBtr0304964	GO:0030234	enzyme regulator activity
								FBgn0000253	FBtr0304964	GO:0008092	cytoskeletal protein binding
								FBgn0000253	FBtr0304964	GO:0032991	protein-containing complex
								FBgn0000253	FBtr0304964	GO:0006810	transport
								FBgn0000253	FBtr0304964	GO:0055085	transmembrane transport
								FBgn0000253	FBtr0304964	GO:0005886	plasma membrane
								FBgn0000253	FBtr0304963	GO:0005575	cellular_component
								FBgn0000253	FBtr0304963	GO:0005622	intracellular anatomical structure
								FBgn0000253	FBtr0304963	GO:0005737	cytoplasm
								FBgn0000253	FBtr0304963	GO:0005829	cytosol
								FBgn0000253	FBtr0304963	GO:0043226	organelle
								FBgn0000253	FBtr0304963	GO:0005856	cytoskeleton
								FBgn0000253	FBtr0304963	GO:0005815	microtubule organizing center
								FBgn0000253	FBtr0304963	GO:0008150	biological_process
								FBgn0000253	FBtr0304963	GO:0050877	nervous system process
								FBgn0000253	FBtr0304963	GO:0008219	cell death
								FBgn0000253	FBtr0304963	GO:0048856	anatomical structure development
								FBgn0000253	FBtr0304963	GO:0030154	cell differentiation
								FBgn0000253	FBtr0304963	GO:0006464	cellular protein modification process
								FBgn0000253	FBtr0304963	GO:0042592	homeostatic process
								FBgn0000253	FBtr0304963	GO:0051276	chromosome organization
								FBgn0000253	FBtr0304963	GO:0007010	cytoskeleton organization
								FBgn0000253	FBtr0304963	GO:0005634	nucleus
								FBgn0000253	FBtr0304963	GO:0005654	nucleoplasm
								FBgn0000253	FBtr0304963	GO:0003674	molecular_function
								FBgn0000253	FBtr0304963	GO:0043167	ion binding
								FBgn0000253	FBtr0304963	GO:0007165	signal transduction
								FBgn0000253	FBtr0304963	GO:0040011	locomotion
								FBgn0000253	FBtr0304963	GO:0000902	cell morphogenesis
								FBgn0000253	FBtr0304963	GO:0007049	cell cycle
								FBgn0000253	FBtr0304963	GO:0022607	cellular component assembly
								FBgn0000253	FBtr0304963	GO:0030234	enzyme regulator activity
								FBgn0000253	FBtr0304963	GO:0008092	cytoskeletal protein binding
								FBgn0000253	FBtr0304963	GO:0032991	protein-containing complex
								FBgn0000253	FBtr0304963	GO:0006810	transport
								FBgn0000253	FBtr0304963	GO:0055085	transmembrane transport
								FBgn0000253	FBtr0304963	GO:0005886	plasma membrane
								FBgn0000253	FBtr0088002	GO:0005575	cellular_component
								FBgn0000253	FBtr0088002	GO:0005622	intracellular anatomical structure
								FBgn0000253	FBtr0088002	GO:0005737	cytoplasm
								FBgn0000253	FBtr0088002	GO:0005829	cytosol
								FBgn0000253	FBtr0088002	GO:0043226	organelle
								FBgn0000253	FBtr0088002	GO:0005856	cytoskeleton
								FBgn0000253	FBtr0088002	GO:0005815	microtubule organizing center
								FBgn0000253	FBtr0088002	GO:0008150	biological_process
								FBgn0000253	FBtr0088002	GO:0050877	nervous system process
								FBgn0000253	FBtr0088002	GO:0008219	cell death
								FBgn0000253	FBtr0088002	GO:0048856	anatomical structure development
								FBgn0000253	FBtr0088002	GO:0030154	cell differentiation
								FBgn0000253	FBtr0088002	GO:0006464	cellular protein modification process
								FBgn0000253	FBtr0088002	GO:0042592	homeostatic process
								FBgn0000253	FBtr0088002	GO:0051276	chromosome organization
								FBgn0000253	FBtr0088002	GO:0007010	cytoskeleton organization
								FBgn0000253	FBtr0088002	GO:0005634	nucleus
								FBgn0000253	FBtr0088002	GO:0005654	nucleoplasm
								FBgn0000253	FBtr0088002	GO:0003674	molecular_function
								FBgn0000253	FBtr0088002	GO:0043167	ion binding
								FBgn0000253	FBtr0088002	GO:0007165	signal transduction
								FBgn0000253	FBtr0088002	GO:0040011	locomotion
								FBgn0000253	FBtr0088002	GO:0000902	cell morphogenesis
								FBgn0000253	FBtr0088002	GO:0007049	cell cycle
								FBgn0000253	FBtr0088002	GO:0022607	cellular component assembly
								FBgn0000253	FBtr0088002	GO:0030234	enzyme regulator activity
								FBgn0000253	FBtr0088002	GO:0008092	cytoskeletal protein binding
								FBgn0000253	FBtr0088002	GO:0032991	protein-containing complex
								FBgn0000253	FBtr0088002	GO:0006810	transport
								FBgn0000253	FBtr0088002	GO:0055085	transmembrane transport
								FBgn0000253	FBtr0088002	GO:0005886	plasma membrane
								FBgn0000253	FBtr0088001	GO:0005575	cellular_component
								FBgn0000253	FBtr0088001	GO:0005622	intracellular anatomical structure
								FBgn0000253	FBtr0088001	GO:0005737	cytoplasm
								FBgn0000253	FBtr0088001	GO:0005829	cytosol
								FBgn0000253	FBtr0088001	GO:0043226	organelle
								FBgn0000253	FBtr0088001	GO:0005856	cytoskeleton
								FBgn0000253	FBtr0088001	GO:0005815	microtubule organizing center
								FBgn0000253	FBtr0088001	GO:0008150	biological_process
								FBgn0000253	FBtr0088001	GO:0050877	nervous system process
								FBgn0000253	FBtr0088001	GO:0008219	cell death
								FBgn0000253	FBtr0088001	GO:0048856	anatomical structure development
								FBgn0000253	FBtr0088001	GO:0030154	cell differentiation
								FBgn0000253	FBtr0088001	GO:0006464	cellular protein modification process
								FBgn0000253	FBtr0088001	GO:0042592	homeostatic process
								FBgn0000253	FBtr0088001	GO:0051276	chromosome organization
								FBgn0000253	FBtr0088001	GO:0007010	cytoskeleton organization
								FBgn0000253	FBtr0088001	GO:0005634	nucleus
								FBgn0000253	FBtr0088001	GO:0005654	nucleoplasm
								FBgn0000253	FBtr0088001	GO:0003674	molecular_function
								FBgn0000253	FBtr0088001	GO:0043167	ion binding
								FBgn0000253	FBtr0088001	GO:0007165	signal transduction
								FBgn0000253	FBtr0088001	GO:0040011	locomotion
								FBgn0000253	FBtr0088001	GO:0000902	cell morphogenesis
								FBgn0000253	FBtr0088001	GO:0007049	cell cycle
								FBgn0000253	FBtr0088001	GO:0022607	cellular component assembly
								FBgn0000253	FBtr0088001	GO:0030234	enzyme regulator activity
								FBgn0000253	FBtr0088001	GO:0008092	cytoskeletal protein binding
								FBgn0000253	FBtr0088001	GO:0032991	protein-containing complex
								FBgn0000253	FBtr0088001	GO:0006810	transport
								FBgn0000253	FBtr0088001	GO:0055085	transmembrane transport
								FBgn0000253	FBtr0088001	GO:0005886	plasma membrane
								FBgn0000261	FBtr0075058	GO:0005575	cellular_component
								FBgn0000261	FBtr0075058	GO:0005622	intracellular anatomical structure
								FBgn0000261	FBtr0075058	GO:0005737	cytoplasm
								FBgn0000261	FBtr0075058	GO:0043226	organelle
								FBgn0000261	FBtr0075058	GO:0005739	mitochondrion
								FBgn0000261	FBtr0075058	GO:0003674	molecular_function
								FBgn0000261	FBtr0075058	GO:0043167	ion binding
								FBgn0000261	FBtr0075058	GO:0008150	biological_process
								FBgn0000261	FBtr0075058	GO:0048856	anatomical structure development
								FBgn0000261	FBtr0075058	GO:0007568	aging
								FBgn0000261	FBtr0075058	GO:0002376	immune system process
								FBgn0000261	FBtr0075058	GO:0008283	cell population proliferation
								FBgn0000261	FBtr0075058	GO:0005777	peroxisome
								FBgn0000261	FBtr0075058	GO:0006950	response to stress
								FBgn0000261	FBtr0075058	GO:0007267	cell-cell signaling
								FBgn0000261	FBtr0075058	GO:0042592	homeostatic process
								FBgn0000261	FBtr0075058	GO:0009056	catabolic process
								FBgn0000261	FBtr0075058	GO:0016491	oxidoreductase activity
								FBgn0000261	FBtr0075058	GO:0005575	cellular_component
								FBgn0000261	FBtr0075058	GO:0005622	intracellular anatomical structure
								FBgn0000261	FBtr0075058	GO:0005737	cytoplasm
								FBgn0000261	FBtr0075058	GO:0043226	organelle
								FBgn0000261	FBtr0075058	GO:0005739	mitochondrion
								FBgn0000261	FBtr0075058	GO:0003674	molecular_function
								FBgn0000261	FBtr0075058	GO:0043167	ion binding
								FBgn0000261	FBtr0075058	GO:0008150	biological_process
								FBgn0000261	FBtr0075058	GO:0048856	anatomical structure development
								FBgn0000261	FBtr0075058	GO:0007568	aging
								FBgn0000261	FBtr0075058	GO:0002376	immune system process
								FBgn0000261	FBtr0075058	GO:0008283	cell population proliferation
								FBgn0000261	FBtr0075058	GO:0005777	peroxisome
								FBgn0000261	FBtr0075058	GO:0006950	response to stress
								FBgn0000261	FBtr0075058	GO:0007267	cell-cell signaling
								FBgn0000261	FBtr0075058	GO:0042592	homeostatic process
								FBgn0000261	FBtr0075058	GO:0009056	catabolic process
								FBgn0000261	FBtr0075058	GO:0016491	oxidoreductase activity
								FBgn0000261	FBtr0075058	GO:0005575	cellular_component
								FBgn0000261	FBtr0075058	GO:0005622	intracellular anatomical structure
								FBgn0000261	FBtr0075058	GO:0005737	cytoplasm
								FBgn0000261	FBtr0075058	GO:0043226	organelle
								FBgn0000261	FBtr0075058	GO:0005739	mitochondrion
								FBgn0000261	FBtr0075058	GO:0003674	molecular_function
								FBgn0000261	FBtr0075058	GO:0043167	ion binding
								FBgn0000261	FBtr0075058	GO:0008150	biological_process
								FBgn0000261	FBtr0075058	GO:0048856	anatomical structure development
								FBgn0000261	FBtr0075058	GO:0007568	aging
								FBgn0000261	FBtr0075058	GO:0002376	immune system process
								FBgn0000261	FBtr0075058	GO:0008283	cell population proliferation
								FBgn0000261	FBtr0075058	GO:0005777	peroxisome
								FBgn0000261	FBtr0075058	GO:0006950	response to stress
								FBgn0000261	FBtr0075058	GO:0007267	cell-cell signaling
								FBgn0000261	FBtr0075058	GO:0042592	homeostatic process
								FBgn0000261	FBtr0075058	GO:0009056	catabolic process
								FBgn0000261	FBtr0075058	GO:0016491	oxidoreductase activity
								FBgn0000392	FBtr0290322	GO:0005575	cellular_component
								FBgn0000392	FBtr0290322	GO:0005622	intracellular anatomical structure
								FBgn0000392	FBtr0290322	GO:0005634	nucleus
								FBgn0000392	FBtr0290322	GO:0043226	organelle
								FBgn0000392	FBtr0290322	GO:0005737	cytoplasm
								FBgn0000392	FBtr0290322	GO:0003674	molecular_function
								FBgn0000392	FBtr0290322	GO:0003723	RNA binding
								FBgn0000392	FBtr0290322	GO:0005829	cytosol
								FBgn0000392	FBtr0290322	GO:0008150	biological_process
								FBgn0000392	FBtr0290322	GO:0007049	cell cycle
								FBgn0000392	FBtr0290322	GO:0000003	reproduction
								FBgn0000392	FBtr0290322	GO:0048856	anatomical structure development
								FBgn0000392	FBtr0290322	GO:0030154	cell differentiation
								FBgn0000392	FBtr0290322	GO:0003729	mRNA binding
								FBgn0000392	FBtr0290322	GO:0009058	biosynthetic process
								FBgn0000392	FBtr0290322	GO:0034641	cellular nitrogen compound metabolic process
								FBgn0000392	FBtr0290322	GO:0006412	translation
								FBgn0000392	FBtr0290322	GO:0009790	embryo development
								FBgn0000392	FBtr0290322	GO:0021700	developmental maturation
								FBgn0000392	FBtr0290322	GO:0022607	cellular component assembly
								FBgn0000392	FBtr0290322	GO:0040007	growth
								FBgn0000392	FBtr0290322	GO:0034330	cell junction organization
								FBgn0000392	FBtr0290322	GO:0032991	protein-containing complex
								FBgn0000392	FBtr0290322	GO:0007059	chromosome segregation
								FBgn0000392	FBtr0290322	GO:0065003	protein-containing complex assembly
								FBgn0000392	FBtr0290322	GO:0040011	locomotion
								FBgn0000392	FBtr0290322	GO:0048870	cell motility
								FBgn0000392	FBtr0290322	GO:0005783	endoplasmic reticulum
								FBgn0000392	FBtr0346452	GO:0005575	cellular_component
								FBgn0000392	FBtr0346452	GO:0005622	intracellular anatomical structure
								FBgn0000392	FBtr0346452	GO:0005634	nucleus
								FBgn0000392	FBtr0346452	GO:0043226	organelle
								FBgn0000392	FBtr0346452	GO:0005737	cytoplasm
								FBgn0000392	FBtr0346452	GO:0003674	molecular_function
								FBgn0000392	FBtr0346452	GO:0003723	RNA binding
								FBgn0000392	FBtr0346452	GO:0005829	cytosol
								FBgn0000392	FBtr0346452	GO:0008150	biological_process
								FBgn0000392	FBtr0346452	GO:0007049	cell cycle
								FBgn0000392	FBtr0346452	GO:0000003	reproduction
								FBgn0000392	FBtr0346452	GO:0048856	anatomical structure development
								FBgn0000392	FBtr0346452	GO:0030154	cell differentiation
								FBgn0000392	FBtr0346452	GO:0003729	mRNA binding
								FBgn0000392	FBtr0346452	GO:0009058	biosynthetic process
								FBgn0000392	FBtr0346452	GO:0034641	cellular nitrogen compound metabolic process
								FBgn0000392	FBtr0346452	GO:0006412	translation
								FBgn0000392	FBtr0346452	GO:0009790	embryo development
								FBgn0000392	FBtr0346452	GO:0021700	developmental maturation
								FBgn0000392	FBtr0346452	GO:0022607	cellular component assembly
								FBgn0000392	FBtr0346452	GO:0040007	growth
								FBgn0000392	FBtr0346452	GO:0034330	cell junction organization
								FBgn0000392	FBtr0346452	GO:0032991	protein-containing complex
								FBgn0000392	FBtr0346452	GO:0007059	chromosome segregation
								FBgn0000392	FBtr0346452	GO:0065003	protein-containing complex assembly
								FBgn0000392	FBtr0346452	GO:0040011	locomotion
								FBgn0000392	FBtr0346452	GO:0048870	cell motility
								FBgn0000392	FBtr0346452	GO:0005783	endoplasmic reticulum
								FBgn0000392	FBtr0290322	GO:0005575	cellular_component
								FBgn0000392	FBtr0290322	GO:0005622	intracellular anatomical structure
								FBgn0000392	FBtr0290322	GO:0005634	nucleus
								FBgn0000392	FBtr0290322	GO:0043226	organelle
								FBgn0000392	FBtr0290322	GO:0005737	cytoplasm
								FBgn0000392	FBtr0290322	GO:0003674	molecular_function
								FBgn0000392	FBtr0290322	GO:0003723	RNA binding
								FBgn0000392	FBtr0290322	GO:0005829	cytosol
								FBgn0000392	FBtr0290322	GO:0008150	biological_process
								FBgn0000392	FBtr0290322	GO:0007049	cell cycle
								FBgn0000392	FBtr0290322	GO:0000003	reproduction
								FBgn0000392	FBtr0290322	GO:0048856	anatomical structure development
								FBgn0000392	FBtr0290322	GO:0030154	cell differentiation
								FBgn0000392	FBtr0290322	GO:0003729	mRNA binding
								FBgn0000392	FBtr0290322	GO:0009058	biosynthetic process
								FBgn0000392	FBtr0290322	GO:0034641	cellular nitrogen compound metabolic process
								FBgn0000392	FBtr0290322	GO:0006412	translation
								FBgn0000392	FBtr0290322	GO:0009790	embryo development
								FBgn0000392	FBtr0290322	GO:0021700	developmental maturation
								FBgn0000392	FBtr0290322	GO:0022607	cellular component assembly
								FBgn0000392	FBtr0290322	GO:0040007	growth
								FBgn0000392	FBtr0290322	GO:0034330	cell junction organization
								FBgn0000392	FBtr0290322	GO:0032991	protein-containing complex
								FBgn0000392	FBtr0290322	GO:0007059	chromosome segregation
								FBgn0000392	FBtr0290322	GO:0065003	protein-containing complex assembly
								FBgn0000392	FBtr0290322	GO:0040011	locomotion
								FBgn0000392	FBtr0290322	GO:0048870	cell motility
								FBgn0000392	FBtr0290322	GO:0005783	endoplasmic reticulum
								FBgn0000392	FBtr0346452	GO:0005575	cellular_component
								FBgn0000392	FBtr0346452	GO:0005622	intracellular anatomical structure
								FBgn0000392	FBtr0346452	GO:0005634	nucleus
								FBgn0000392	FBtr0346452	GO:0043226	organelle
								FBgn0000392	FBtr0346452	GO:0005737	cytoplasm
								FBgn0000392	FBtr0346452	GO:0003674	molecular_function
								FBgn0000392	FBtr0346452	GO:0003723	RNA binding
								FBgn0000392	FBtr0346452	GO:0005829	cytosol
								FBgn0000392	FBtr0346452	GO:0008150	biological_process
								FBgn0000392	FBtr0346452	GO:0007049	cell cycle
								FBgn0000392	FBtr0346452	GO:0000003	reproduction
								FBgn0000392	FBtr0346452	GO:0048856	anatomical structure development
								FBgn0000392	FBtr0346452	GO:0030154	cell differentiation
								FBgn0000392	FBtr0346452	GO:0003729	mRNA binding
								FBgn0000392	FBtr0346452	GO:0009058	biosynthetic process
								FBgn0000392	FBtr0346452	GO:0034641	cellular nitrogen compound metabolic process
								FBgn0000392	FBtr0346452	GO:0006412	translation
								FBgn0000392	FBtr0346452	GO:0009790	embryo development
								FBgn0000392	FBtr0346452	GO:0021700	developmental maturation
								FBgn0000392	FBtr0346452	GO:0022607	cellular component assembly
								FBgn0000392	FBtr0346452	GO:0040007	growth
								FBgn0000392	FBtr0346452	GO:0034330	cell junction organization
								FBgn0000392	FBtr0346452	GO:0032991	protein-containing complex
								FBgn0000392	FBtr0346452	GO:0007059	chromosome segregation
								FBgn0000392	FBtr0346452	GO:0065003	protein-containing complex assembly
								FBgn0000392	FBtr0346452	GO:0040011	locomotion
								FBgn0000392	FBtr0346452	GO:0048870	cell motility
								FBgn0000392	FBtr0346452	GO:0005783	endoplasmic reticulum
								FBgn0000392	FBtr0290322	GO:0005575	cellular_component
								FBgn0000392	FBtr0290322	GO:0005622	intracellular anatomical structure
								FBgn0000392	FBtr0290322	GO:0005634	nucleus
								FBgn0000392	FBtr0290322	GO:0043226	organelle
								FBgn0000392	FBtr0290322	GO:0005737	cytoplasm
								FBgn0000392	FBtr0290322	GO:0003674	molecular_function
								FBgn0000392	FBtr0290322	GO:0003723	RNA binding
								FBgn0000392	FBtr0290322	GO:0005829	cytosol
								FBgn0000392	FBtr0290322	GO:0008150	biological_process
								FBgn0000392	FBtr0290322	GO:0007049	cell cycle
								FBgn0000392	FBtr0290322	GO:0000003	reproduction
								FBgn0000392	FBtr0290322	GO:0048856	anatomical structure development
								FBgn0000392	FBtr0290322	GO:0030154	cell differentiation
								FBgn0000392	FBtr0290322	GO:0003729	mRNA binding
								FBgn0000392	FBtr0290322	GO:0009058	biosynthetic process
								FBgn0000392	FBtr0290322	GO:0034641	cellular nitrogen compound metabolic process
								FBgn0000392	FBtr0290322	GO:0006412	translation
								FBgn0000392	FBtr0290322	GO:0009790	embryo development
[truncated: 42,029 more rows]
