# Supplementary material for: Systematic analysis of YFP traps reveals common mRNA/protein discordance in neural tissues
Source: J Cell Biol. 2023 May 5;222(6):e202205129. doi: 10.1083/jcb.202205129 (PMC10165541; doi:10.1083/jcb.202205129)
Supplement: Table S5 — shows smFISH probe sequences used in this study. [file JCB_202205129_TableS5.xlsx]

## Sheet: Sheet1
YFP smFISH probe	sgg smFISH probe	syp smFISH probe	dlg1 smFISH probe
cggtgaacagctcctcgc	gcgacctgtttggttttt	atccaacagttcgccattac	gatggacaaacgctgtacgg
gaccaggatgggcaccac	gggtgttgcaacaactgt	catcggctttctggttaatg	ttcaggggtcccagaataat
gtttacgtcgccgtccag	tacgcgatcggtgccttg	cttgggataatcctctgtac	aaggtcatcgttgatgcgat
ccggacacgctgaacttg	gtctgtataggagacctc	ttcttgtccagaccgtattc	acttgtcgggatactctgat
ttgccgtaggtggcatcg	ccattgccgatgaccttt	aacttgccggttttgtagat	tggtgtgtggcacacaagag
ccggtggtgcagatgaac	ggaacacgacgccgaagc	gacgggaaactccttgagcg	tacaaagtggtagtccctac
agggtggtcacgagggtg	ggtatcgcagagctttgc	ccaacacattcaaggcacca	tgaatatcccgttccatttg
aagcactgcacgccgtag	ttgattgccaccagttcg	aggttcgattccaggaactg	cgcctcgatgaacagatgat
atgtggtcggggtagcgg	gctccaataatcgtctgt	taggcggacttgtttgacac	ccgtacagattgtcgttata
tgaagaagtcgtgctgct	accttttcaccactcgaa	tgtcggtacgtcttcatcac	gtccaggatgcagtgtttac
acgtagccttcgggcatg	ctacttgacccccttttc	gtcgggacctttgacagttg	caacttggagtcgcttgatg
agaagatggtgcgctcct	cgcagggttctctacttg	gctcgaggattttcttgatc	atgaacacggcgacgggata
tcttgtagttgccgtcgt	tcacgctgcaatggaggg	cacatctaatgtgtagccgg	tcactgaatccaccgacttg
tcgaacttcacctcggcg	gccactttgtatacggtt	cgtatttacgctgacctgtc	gtcatgcgacgattcatttc
tcgatgcggttcaccagg	atcttttggcatattggc	agaaaacctcgcaaccgttg	tcgtaagtcttcttggcctg
tgaagtcgatgcccttca	ggatgtaggccaaacttc	tacatgtccttgggtatctt	cttgctccattttaatcgcc
caggatgttgccgtcctc	atggcaaatgcccagcga	atagcggaatcagttcgtcc	cccgtaaagtattcgccgaa
ttgtactccagcttgtgc	ttctgcggcttgatatca	cagattatgccgcagttctc	gatggtatcgccttggacaa
agacgttgtggctgttgt	tctccggatcgagcagaa	gtccatcatgagtcgtaggt	tcactttgctgtaaatctcc
ctgcttgtcggccatgat	acagagcttcagcacagc	tgcataaccacgatttgtgc	gactgggaccaaatcatcga
ttcaccttgatgccgttc	tgtttggcgctgccaaag	cgcttcgcgatttgtgaatg	aaggtacccaaatggttggt
cgatgttgtggcggatct	acgatacattcggctcgc	tatgattacctcgtataggc	gttggtcatagagattcctt
tagtggtcggcgagctgc	cggtaataccgggagcag	tcttatcatctggcgaactg	cagtgtccaagttgtggtgg
cgatgggggtgttctgct	ggcactccagacatctga	aagcaaaagccgcgattctt	agactggtcgacatcgaact
ttgtcgggcagcagcacg	gcagcagttcggccaaaa	cttgtgtgactcgtactcaa	tatccgttttcatttccgtt
gactgggtgctcaggtag	cagggaagatgggctggc	aagtcttcgtttggccaaag	tagttcaggtctgtggttac
gttggggtctttgctcag	gctgatccacaccggaat	ccaaaccttaattcttcctg	ttctgtctgcggtcaaattg
accatgtgatcgcgcttc	aggaccttgatgacctcg	cccagtcgactattatatca	cggctgcgtcgtaataaatt
cggtcacgaactccagca	ctgttctcttgtcggtgt	cttggacattgtttgctcat	tgctacattaagttggctgc
tccatgccgagagtgatc	ccgtgtagtttggattca	ctgggtaagatttcgcacat	gtacatcaatgagtgcatcc
	cctgtgtgtgaaaggtct	tcagtttatcctctgagacg	gtggatgtacgttcacctaa
	gcttctgtaggagtgcgt	ttccgtattgctcaaattgt	tgatgttcgctcatttccgt
	gcagggacaccaagttga	attttcttaacgcgttccac	cctaatgccaaatgctttgc
	actgggcgtatactcgag	cctcaaagtgtataaaggca	ctcatatgccatatgccata
	ttgagcggtgtgatcctg	atagcttcgacggcgctatc	cgtttgaacacccatatctc
	agaacggatgtgcgcagg	cgatctccttgccattaagg	aactatacacctttgtccgc
	ctccatgcgtagctcatc	ttggctagagagacctcaat	cgcttcttttgtttatatcc
	cgttgggcaaggtgtgat	ctttttctttttgtccgagg	cttaacctatataagtgggt
	aagttgaacagcggcggc	tcacgagcacgcagaatctc	cgctcttctctatgttttta
	caacaactgcggcctctg	ttgcatcatttgcatcatgc	aactccagaaagccctcatt
	cggatgcgttctgcagat	ctaggatgtgtcggcgacag	acaaacaacactctagcgct
	tggccgcaatggaggctg	catgggcgtcaaggacatta	aactcttggctctcgtatat
	tgacgagacgctggtgga		gtcaacataactaactcgct
	ctgtaccctgcgactgtg		gcgtctgcatgtttacatat
	cggttcctgctgttgctc
	gctgctactgttgttacc
	cagttgctgttgcagctg
	attagtcgcgcctatagc
